# Supplementary material for: Fungal and ciliate protozoa are the main rumen microbes associated with methane emissions in dairy cattle
Source: Gigascience. 2022 Jan 25;11:giab088. doi: 10.1093/gigascience/giab088 (PMC8848325; doi:10.1093/gigascience/giab088)
Supplement: giab088_Supplemental_Files [file giab088_supplemental_files.zip]

Archive with 4 entries (4 files):
- SFig1.tif
- SFig2.tif
- Suppl_Data_S1.xlsx
- Suppl_Data_S2.pdf
