# Supplementary material for: Fungal and ciliate protozoa are the main rumen microbes associated with methane emissions in dairy cattle
Source: Gigascience. 2022 Jan 25;11:giab088. doi: 10.1093/gigascience/giab088 (PMC8848325; doi:10.1093/gigascience/giab088)
Supplement: giab088_Supplemental_Files [file giab088_supplemental_files.zip › Suppl_Data_S1.xlsx]

## Sheet: DA GENERA
Genus	Contrast.AvsB	logFC	t	adj.P.Val	Grp.A	Grp.B	superkingdom	phylum	class	order	family
Acanthamoeba	LOWvsHIGH	0.577644	3.37125	0.0272873	1.75	2.05	Eukaryota	Longamoebia (no phylum in NCBI)	Longamoebia (no class in NCBI)	Longamoebia	Acanthamoebidae
Aggregatibacter	LOWvsHIGH	-0.511921	-3.67558	0.0142166	0.66	0.34	Bacteria	Proteobacteria	Gammaproteobacteria	Pasteurellales	Pasteurellaceae
Anaerobiospirillum	LOWvsHIGH	-0.654774	-3.55184	0.0169516	5.14	3.24	Bacteria	Proteobacteria	Gammaproteobacteria	Aeromonadales	Succinivibrionaceae
Aphanomyces	LOWvsHIGH	0.638637	3.52906	0.0178591	2.3	3.18	Eukaryota	Oomycetes (no phylum in NCBI)	Oomycetes	Saprolegniales	Saprolegniaceae
Cryptosporidium	LOWvsHIGH	0.589283	3.25835	0.0356454	1.72	2.03	Eukaryota	Apicomplexa	Conoidasida	Eucoccidiorida	Cryptosporidiidae
Dialister	LOWvsHIGH	-0.765603	-3.20739	0.0390675	15.26	4.81	Bacteria	Firmicutes	Negativicutes	Veillonellales	Veillonellaceae
Entamoeba	LOWvsHIGH	0.590347	3.64526	0.0148298	7.31	9.35	Eukaryota	Entamoebidae (no phylum in NCBI)	Entamoebidae (no class in NCBI)	Entamoebidae (no order in NCBI)	Entamoebidae
Hespellia	LOWvsHIGH	-0.544039	-3.63203	0.0149888	0.74	0.49	Bacteria	Firmicutes	Clostridia	Clostridiales	Lachnospiraceae
Ichthyophthirius	LOWvsHIGH	0.52465	3.68157	0.0142166	31.41	40.95	Eukaryota	Oligohymenophorea (no phylum in NCBI)	Oligohymenophorea	Hymenostomatida	Ichthyophthirius (no family in NCBI)
Megasphaera	LOWvsHIGH	-0.611983	-3.89362	0.0142166	5.11	2.74	Bacteria	Firmicutes	Negativicutes	Veillonellales	Veillonellaceae
Mitsuokella	LOWvsHIGH	-0.66838	-4.08019	0.0142166	3.86	2.1	Bacteria	Firmicutes	Negativicutes	Selenomonadales	Selenomonadaceae
Neocallimastix	LOWvsHIGH	0.515023	3.68197	0.0142166	25.15	32.8	Eukaryota	Chytridiomycota	Neocallimastigomycetes	Neocallimastigales	Neocallimastigaceae
Oxytricha	LOWvsHIGH	0.534199	3.83469	0.0142166	47.41	59.94	Eukaryota	Spirotrichea (no phylum in NCBI)	Spirotrichea	Sporadotrichida	Oxytrichidae
Paramecium	LOWvsHIGH	0.506005	3.78136	0.0142166	73.63	93.53	Eukaryota	Oligohymenophorea (no phylum in NCBI)	Oligohymenophorea	Peniculida	Parameciidae
Phytophthora	LOWvsHIGH	0.687134	3.77394	0.0142166	1.85	2.67	Eukaryota	Oomycetes (no phylum in NCBI)	Oomycetes	Peronosporales	Peronosporaceae
Piromyces	LOWvsHIGH	0.52259	3.60462	0.0159963	13.65	17.45	Eukaryota	Chytridiomycota	Neocallimastigomycetes	Neocallimastigales	Neocallimastigaceae
Planoprotostelium	LOWvsHIGH	0.668037	3.97611	0.0142166	1.99	2.74	Eukaryota	Protosteliales (no phylum in NCBI)	Protosteliales (no class in NCBI)	Protosteliales	Cavosteliaceae
Plasmodiophora	LOWvsHIGH	0.555341	3.42572	0.0244589	1.58	2.1	Eukaryota	Plasmodiophorida (no phylum in NCBI)	Plasmodiophorida (no class in NCBI)	Plasmodiophorida	Plasmodiophoridae
Plasmodium	LOWvsHIGH	0.517283	3.40182	0.0251606	5.55	7.8	Eukaryota	Apicomplexa	Aconoidasida	Haemosporida	Plasmodiidae
Pseudoalteromonas	LOWvsHIGH	-0.547002	-3.41271	0.0248928	1.37	0.83	Bacteria	Proteobacteria	Gammaproteobacteria	Alteromonadales	Pseudoalteromonadaceae
Pseudocohnilembus	LOWvsHIGH	0.56873	3.878	0.0142166	24.75	31.84	Eukaryota	Oligohymenophorea (no phylum in NCBI)	Oligohymenophorea	Philasterida	Pseudocohnilembidae
Stentor	LOWvsHIGH	0.517055	3.73807	0.0142166	85.67	107.73	Eukaryota	Heterotrichea (no phylum in NCBI)	Heterotrichea	Heterotrichida	Stentoridae
Sutterella	LOWvsHIGH	-0.57247	-3.21295	0.0390675	6.96	5.37	Bacteria	Proteobacteria	Betaproteobacteria	Burkholderiales	Sutterellaceae
Tetrahymena	LOWvsHIGH	0.516688	3.7049	0.0142166	37.83	48.48	Eukaryota	Oligohymenophorea (no phylum in NCBI)	Oligohymenophorea	Hymenostomatida	Tetrahymenidae
Tritrichomonas	LOWvsHIGH	0.62093	3.78464	0.0142166	8.92	11.83	Eukaryota	Tritrichomonadida (no phylum in NCBI)	Tritrichomonadida (no class in NCBI)	Tritrichomonadida	Tritrichomonadidae
Unclassified Entamoebidae	LOWvsHIGH	0.623455	4.12001	0.0142166	4.81	6.15	Eukaryota	Entamoebidae (no phylum in NCBI)	Entamoebidae (no class in NCBI)	Entamoebidae (no order in NCBI)	Entamoebidae
Unclassified Orbaceae	LOWvsHIGH	-0.572012	-3.30764	0.0323659	1.75	1.07	Bacteria	Proteobacteria	Gammaproteobacteria	Orbales	Orbaceae
Unclassified Parameciidae	LOWvsHIGH	0.608108	3.8082	0.0142166	8.69	11.25	Eukaryota	Oligohymenophorea (no phylum in NCBI)	Oligohymenophorea	Peniculida	Parameciidae
Unclassified Perkinsidae	LOWvsHIGH	0.573346	3.58864	0.0163728	0.64	1.07	Eukaryota	Perkinsida (no phylum in NCBI)	Perkinsida (no class in NCBI)	Perkinsida	Perkinsidae
Unclassified Plasmodiidae	LOWvsHIGH	0.528604	3.2049	0.0390675	6.17	8.4	Eukaryota	Apicomplexa	Aconoidasida	Haemosporida	Plasmodiidae
Unclassified Pseudocohnilembidae	LOWvsHIGH	0.568767	3.55911	0.0169516	4.25	5.83	Eukaryota	Oligohymenophorea (no phylum in NCBI)	Oligohymenophorea	Philasterida	Pseudocohnilembidae
Unclassified Stentoridae	LOWvsHIGH	0.661862	4.17859	0.0142166	10.94	14.74	Eukaryota	Heterotrichea (no phylum in NCBI)	Heterotrichea	Heterotrichida	Stentoridae
Vibrio	LOWvsHIGH	-0.570325	-3.74481	0.0142166	7.01	4.96	Bacteria	Proteobacteria	Gammaproteobacteria	Vibrionales	Vibrionaceae
Candidatus Izimaplasma	LOWvsL_MID	0.564616	4.20742	0.0388271	0.29	0.7	Bacteria	Tenericutes	Candidatus Izimaplasma (no class in NCBI)	Candidatus Izimaplasma (no order in NCBI)	Candidatus Izimaplasma (no family in NCBI)
Aphanomyces	LOWvsH_MID	0.62054	3.42906	0.0432464	2.3	3.22	Eukaryota	Oomycetes (no phylum in NCBI)	Oomycetes	Saprolegniales	Saprolegniaceae
Dialister	LOWvsH_MID	-0.91629	-3.83867	0.0251202	15.26	7.47	Bacteria	Firmicutes	Negativicutes	Veillonellales	Veillonellaceae
Dictyostelium	LOWvsH_MID	0.568114	3.38518	0.0436813	3.07	4.43	Eukaryota	Dictyosteliales (no phylum in NCBI)	Dictyosteliales (no class in NCBI)	Dictyosteliales	Dictyosteliaceae
Entamoeba	LOWvsH_MID	0.641986	3.96413	0.0243024	7.31	9.84	Eukaryota	Entamoebidae (no phylum in NCBI)	Entamoebidae (no class in NCBI)	Entamoebidae (no order in NCBI)	Entamoebidae
Mitsuokella	LOWvsH_MID	-0.578467	-3.53131	0.0388072	3.86	2.31	Bacteria	Firmicutes	Negativicutes	Selenomonadales	Selenomonadaceae
Phytophthora	LOWvsH_MID	0.769474	4.22618	0.0164042	1.85	2.88	Eukaryota	Oomycetes (no phylum in NCBI)	Oomycetes	Peronosporales	Peronosporaceae
Piromyces	LOWvsH_MID	0.54355	3.74919	0.0311624	13.65	18.1	Eukaryota	Chytridiomycota	Neocallimastigomycetes	Neocallimastigales	Neocallimastigaceae
Plasmodium	LOWvsH_MID	0.515443	3.38972	0.0436813	5.55	7.69	Eukaryota	Apicomplexa	Aconoidasida	Haemosporida	Plasmodiidae
Pseudocohnilembus	LOWvsH_MID	0.529051	3.60744	0.0388072	24.75	32.5	Eukaryota	Oligohymenophorea (no phylum in NCBI)	Oligohymenophorea	Philasterida	Pseudocohnilembidae
Stentor	LOWvsH_MID	0.500132	3.61572	0.0388072	85.67	109.9	Eukaryota	Heterotrichea (no phylum in NCBI)	Heterotrichea	Heterotrichida	Stentoridae
Tritrichomonas	LOWvsH_MID	0.681097	4.15137	0.0164042	8.92	12.08	Eukaryota	Tritrichomonadida (no phylum in NCBI)	Tritrichomonadida (no class in NCBI)	Tritrichomonadida	Tritrichomonadidae
Unclassified Eimeriidae	LOWvsH_MID	0.585492	3.91295	0.0243024	0.47	0.87	Eukaryota	Apicomplexa	Conoidasida	Eucoccidiorida	Eimeriidae
Unclassified Parameciidae	LOWvsH_MID	0.735967	4.60891	0.00658302	8.69	11.74	Eukaryota	Oligohymenophorea (no phylum in NCBI)	Oligohymenophorea	Peniculida	Parameciidae
Unclassified Plasmodiidae	LOWvsH_MID	0.581244	3.52405	0.0388072	6.17	8.33	Eukaryota	Apicomplexa	Aconoidasida	Haemosporida	Plasmodiidae
Unclassified Stentoridae	LOWvsH_MID	0.615511	3.88596	0.0243024	10.94	13.85	Eukaryota	Heterotrichea (no phylum in NCBI)	Heterotrichea	Heterotrichida	Stentoridae

## Sheet: DA KEGGs
KEGG	Contrast.AvsB	logFC	t	adj.P.Val	Grp.A	Grp.B	Association	Function	Class
K00209	LOWvsHIGH	-0.607068	-3.85293	0.00532759	10.65	7.13	Others	enoyl-[acyl-carrier protein] reductase / trans-2-enoyl-CoA reductase (NAD+) [EC:1.3.1.9 1.3.1.44]	Metabolism; Carbohydrate metabolism; Butanoate metabolism | Metabolism; Lipid metabolism; Fatty acid biosynthesis | Brite Hierarchies; Protein families: metabolism; Lipid biosynthesis proteins
K00275	LOWvsHIGH	-0.682895	-3.52543	0.00785489	4.25	2.66	Others	pyridoxamine 5'-phosphate oxidase [EC:1.4.3.5]	Metabolism; Metabolism of cofactors and vitamins; Vitamin B6 metabolism
K00370	LOWvsHIGH	-0.712941	-3.1112	0.0157005	6.01	3.01	Others	nitrate reductase / nitrite oxidoreductase, alpha subunit [EC:1.7.5.1 1.7.99.-]	Metabolism; Energy metabolism; Nitrogen metabolism | Environmental Information Processing; Signal transduction; Two-component system
K00371	LOWvsHIGH	-0.583327	-3.01225	0.0187393	3.35	1.73	Others	nitrate reductase / nitrite oxidoreductase, beta subunit [EC:1.7.5.1 1.7.99.-]	Metabolism; Energy metabolism; Nitrogen metabolism | Environmental Information Processing; Signal transduction; Two-component system
K00631	LOWvsHIGH	-0.565153	-3.61959	0.00724896	6.28	4.13	Others	glycerol-3-phosphate O-acyltransferase [EC:2.3.1.15]	Metabolism; Lipid metabolism; Glycerolipid metabolism | Metabolism; Lipid metabolism; Glycerophospholipid metabolism | Brite Hierarchies; Protein families: metabolism; Lipid biosynthesis proteins
K00685	LOWvsHIGH	0.547086	4.25144	0.00390242	1.97	3.17	Others	arginyl-tRNA---protein transferase [EC:2.3.2.8]	Brite Hierarchies; Protein families: genetic information processing; Transfer RNA biogenesis
K00795	LOWvsHIGH	-0.51141	-3.26619	0.0117103	2.48	1.72	Others	farnesyl diphosphate synthase [EC:2.5.1.1 2.5.1.10]	Metabolism; Metabolism of terpenoids and polyketides; Terpenoid backbone biosynthesis | Brite Hierarchies; Protein families: metabolism; Prenyltransferases
K00840	LOWvsHIGH	-0.556709	-3.36745	0.00996756	2.57	1.62	Others	succinylornithine aminotransferase [EC:2.6.1.81]	Metabolism; Amino acid metabolism; Arginine and proline metabolism | Brite Hierarchies; Protein families: metabolism; Amino acid related enzymes
K00886	LOWvsHIGH	-0.557124	-3.25689	0.0118507	5.79	3.87	Others	polyphosphate glucokinase [EC:2.7.1.63]	Metabolism; Carbohydrate metabolism; Glycolysis / Gluconeogenesis | Metabolism; Carbohydrate metabolism; Amino sugar and nucleotide sugar metabolism
K00889	LOWvsHIGH	0.615572	4.42723	0.00388698	7.5	10.31	Others	1-phosphatidylinositol-4-phosphate 5-kinase [EC:2.7.1.68]	Metabolism; Carbohydrate metabolism; Inositol phosphate metabolism | Environmental Information Processing; Signal transduction; MAPK signaling pathway - yeast | Environmental Information Processing; Signal transduction; Phosphatidylinositol signaling system | Environmental Information Processing; Signal transduction; Phospholipase D signaling pathway | Cellular Processes; Transport and catabolism…
K00982	LOWvsHIGH	-0.563993	-3.4276	0.00911067	9.93	6.14	Others	[glutamine synthetase] adenylyltransferase / [glutamine synthetase]-adenylyl-L-tyrosine phosphorylase [EC:2.7.7.42 2.7.7.89]	Not Included in Pathway or Brite; Unclassified: metabolism; Enzymes with EC numbers
K00998	LOWvsHIGH	-0.594348	-3.24405	0.0121798	5.12	3.38	Others	CDP-diacylglycerol---serine O-phosphatidyltransferase [EC:2.7.8.8]	Metabolism; Lipid metabolism; Glycerophospholipid metabolism | Metabolism; Amino acid metabolism; Glycine, serine and threonine metabolism
K01052	LOWvsHIGH	0.524724	3.89415	0.00524858	7.11	9.45	Others	lysosomal acid lipase/cholesteryl ester hydrolase [EC:3.1.1.13]	Metabolism; Lipid metabolism; Steroid biosynthesis | Cellular Processes; Transport and catabolism; Lysosome | Organismal Systems; Digestive system; Cholesterol metabolism
K01110	LOWvsHIGH	0.529112	4.23957	0.00390242	29.64	37.91	Others	phosphatidylinositol-3,4,5-trisphosphate 3-phosphatase and dual-specificity protein phosphatase PTEN [EC:3.1.3.16 3.1.3.48 3.1.3.67]	Metabolism; Carbohydrate metabolism; Inositol phosphate metabolism | Environmental Information Processing; Signal transduction; FoxO signaling pathway | Environmental Information Processing; Signal transduction; Phosphatidylinositol signaling system | Environmental Information Processing; Signal transduction; Sphingolipid signaling pathway | Environmental Information Processing; Signal transducti…
K01139	LOWvsHIGH	-0.557996	-3.68511	0.00632951	14.43	9.12	Others	GTP diphosphokinase / guanosine-3',5'-bis(diphosphate) 3'-diphosphatase [EC:2.7.6.5 3.1.7.2]	Metabolism; Nucleotide metabolism; Purine metabolism | Brite Hierarchies; Protein families: genetic information processing; Ribosome biogenesis
K01365	LOWvsHIGH	0.501382	3.31272	0.0108254	6.15	7.82	Others	cathepsin L [EC:3.4.22.15]	Cellular Processes; Transport and catabolism; Phagosome | Cellular Processes; Transport and catabolism; Lysosome | Cellular Processes; Transport and catabolism; Autophagy - animal | Cellular Processes; Cell growth and death; Apoptosis | Organismal Systems; Immune system; Antigen processing and presentation | Human Diseases; Cancers: Overview; Proteoglycans in cancer | Human Diseases; Immune disea…
K01414	LOWvsHIGH	-0.539853	-4.00993	0.00447065	10.54	7.26	Others	oligopeptidase A [EC:3.4.24.70]	Brite Hierarchies; Protein families: metabolism; Peptidases
K01428	LOWvsHIGH	-0.733935	-4.29263	0.00390242	4.05	2.16	Others	urease subunit alpha [EC:3.5.1.5]	Metabolism; Nucleotide metabolism; Purine metabolism | Metabolism; Amino acid metabolism; Arginine biosynthesis | Metabolism; Xenobiotics biodegradation and metabolism; Atrazine degradation | Human Diseases; Infectious diseases: Bacterial; Epithelial cell signaling in Helicobacter pylori infection
K01457	LOWvsHIGH	-0.516902	-2.99615	0.0193315	2.88	1.8	Others	allophanate hydrolase [EC:3.5.1.54]	Metabolism; Amino acid metabolism; Arginine biosynthesis | Metabolism; Xenobiotics biodegradation and metabolism; Atrazine degradation
K01485	LOWvsHIGH	-0.642422	-3.64549	0.00682448	6.05	3.96	Others	cytosine/creatinine deaminase [EC:3.5.4.1 3.5.4.21]	Metabolism; Nucleotide metabolism; Pyrimidine metabolism | Metabolism; Amino acid metabolism; Arginine and proline metabolism
K01524	LOWvsHIGH	-0.598271	-4.36479	0.00388698	13.15	8.94	Others	exopolyphosphatase / guanosine-5'-triphosphate,3'-diphosphate pyrophosphatase [EC:3.6.1.11 3.6.1.40]	Metabolism; Nucleotide metabolism; Purine metabolism
K01682	LOWvsHIGH	-0.643223	-3.52061	0.00785489	14.55	8.94	Others	aconitate hydratase 2 / 2-methylisocitrate dehydratase [EC:4.2.1.3 4.2.1.99]	Metabolism; Carbohydrate metabolism; Citrate cycle (TCA cycle) | Metabolism; Carbohydrate metabolism; Glyoxylate and dicarboxylate metabolism | Metabolism; Carbohydrate metabolism; Propanoate metabolism | Metabolism; Energy metabolism; Carbon fixation pathways in prokaryotes
K01902	LOWvsHIGH	-0.619754	-4.10134	0.00417128	7.31	4.91	Others	succinyl-CoA synthetase alpha subunit [EC:6.2.1.5]	Metabolism; Carbohydrate metabolism; Citrate cycle (TCA cycle) | Metabolism; Carbohydrate metabolism; Propanoate metabolism | Metabolism; Carbohydrate metabolism; C5-Branched dibasic acid metabolism | Metabolism; Energy metabolism; Carbon fixation pathways in prokaryotes
K01935	LOWvsHIGH	-0.646923	-3.8133	0.00552092	5.39	3.53	Others	dethiobiotin synthetase [EC:6.3.3.3]	Metabolism; Metabolism of cofactors and vitamins; Biotin metabolism
K02055	LOWvsHIGH	-0.575079	-3.64144	0.00686433	1.79	1.2	Others	putative spermidine/putrescine transport system substrate-binding protein	Cellular Processes; Cellular community - prokaryotes; Quorum sensing | Brite Hierarchies; Protein families: signaling and cellular processes; Transporters
K02074	LOWvsHIGH	-0.567438	-3.01186	0.0187393	3.5	2.25	Others	zinc/manganese transport system ATP-binding protein	Brite Hierarchies; Protein families: signaling and cellular processes; Transporters
K02075	LOWvsHIGH	-0.634863	-3.54427	0.00776238	3.54	2.09	Others	zinc/manganese transport system permease protein	Brite Hierarchies; Protein families: signaling and cellular processes; Transporters
K02087	LOWvsHIGH	0.552005	4.12172	0.00409397	10.42	13.81	Others	cyclin-dependent kinase 1 [EC:2.7.11.22 2.7.11.23]	Cellular Processes; Cell growth and death; Cell cycle | Cellular Processes; Cell growth and death; Oocyte meiosis | Cellular Processes; Cell growth and death; p53 signaling pathway | Cellular Processes; Cell growth and death; Cellular senescence | Cellular Processes; Cellular community - eukaryotes; Gap junction | Organismal Systems; Endocrine system; Progesterone-mediated oocyte maturation | Hum…
K02088	LOWvsHIGH	0.509953	3.43824	0.00897062	6.21	7.59	Others	cyclin-dependent kinase 3 [EC:2.7.11.22]	Brite Hierarchies; Protein families: metabolism; Protein kinases
K02168	LOWvsHIGH	-0.581416	-3.52709	0.00785489	4.25	2.4	Others	choline/glycine/proline betaine transport protein	Brite Hierarchies; Protein families: signaling and cellular processes; Transporters
K02327	LOWvsHIGH	0.541465	4.00873	0.00447065	4.7	6.14	Others	DNA polymerase delta subunit 1 [EC:2.7.7.7]	Genetic Information Processing; Replication and repair; DNA replication | Genetic Information Processing; Replication and repair; Base excision repair | Genetic Information Processing; Replication and repair; Nucleotide excision repair | Genetic Information Processing; Replication and repair; Mismatch repair | Genetic Information Processing; Replication and repair; Homologous recombination | Brit…
K02394	LOWvsHIGH	-0.570539	-3.20907	0.012969	6.99	4.33	Others	flagellar P-ring protein precursor FlgI	Cellular Processes; Cell motility; Flagellar assembly | Brite Hierarchies; Protein families: signaling and cellular processes; Bacterial motility proteins
K02416	LOWvsHIGH	-0.538979	-4.30604	0.00390242	9.05	5.99	Others	flagellar motor switch protein FliM	Cellular Processes; Cell motility; Bacterial chemotaxis | Cellular Processes; Cell motility; Flagellar assembly | Brite Hierarchies; Protein families: signaling and cellular processes; Bacterial motility proteins
K02453	LOWvsHIGH	-0.587119	-3.52306	0.00785489	9.93	6.52	Others	general secretion pathway protein D	Environmental Information Processing; Membrane transport; Bacterial secretion system | Cellular Processes; Cellular community - prokaryotes; Biofilm formation - Vibrio cholerae | Brite Hierarchies; Protein families: signaling and cellular processes; Secretion system
K02515	LOWvsHIGH	0.511882	3.96105	0.00498734	13.94	18.58	Others	serine/threonine-protein kinase HSL1, negative regulator of Swe1 kinase [EC:2.7.11.-]	Environmental Information Processing; Signal transduction; MAPK signaling pathway - yeast | Cellular Processes; Cell growth and death; Cell cycle - yeast | Brite Hierarchies; Protein families: metabolism; Protein kinases | Brite Hierarchies; Protein families: signaling and cellular processes; Cytoskeleton proteins
K02674	LOWvsHIGH	-0.529433	-3.05647	0.0173774	3.88	2.21	Others	type IV pilus assembly protein PilY1	Brite Hierarchies; Protein families: signaling and cellular processes; Secretion system | Brite Hierarchies; Protein families: signaling and cellular processes; Bacterial motility proteins
K02858	LOWvsHIGH	-0.800616	-4.08665	0.00421756	5.31	3.13	Others	3,4-dihydroxy 2-butanone 4-phosphate synthase [EC:4.1.99.12]	Metabolism; Metabolism of cofactors and vitamins; Riboflavin metabolism
K02917	LOWvsHIGH	0.548976	4.5044	0.00388698	7.41	10.18	Others	large subunit ribosomal protein L35Ae	Genetic Information Processing; Translation; Ribosome | Brite Hierarchies; Protein families: genetic information processing; Ribosome
K02941	LOWvsHIGH	0.559151	3.94977	0.00500934	1.78	2.69	Others	large subunit ribosomal protein LP0	Genetic Information Processing; Translation; Ribosome | Brite Hierarchies; Protein families: genetic information processing; Ribosome
K02958	LOWvsHIGH	0.544843	4.06676	0.00433751	11.06	14.44	Others	small subunit ribosomal protein S15e	Genetic Information Processing; Translation; Ribosome | Brite Hierarchies; Protein families: genetic information processing; Ribosome
K02960	LOWvsHIGH	0.528566	3.9434	0.00503168	11.54	14.97	Others	small subunit ribosomal protein S16e	Genetic Information Processing; Translation; Ribosome | Brite Hierarchies; Protein families: genetic information processing; Ribosome
K02979	LOWvsHIGH	0.53854	3.86342	0.00532759	4.68	6.12	Others	small subunit ribosomal protein S28e	Genetic Information Processing; Translation; Ribosome | Brite Hierarchies; Protein families: genetic information processing; Ribosome
K03027	LOWvsHIGH	0.542918	3.93443	0.00503168	3.12	4.46	Others	DNA-directed RNA polymerases I and III subunit RPAC1	Genetic Information Processing; Transcription; RNA polymerase | Organismal Systems; Immune system; Cytosolic DNA-sensing pathway | Brite Hierarchies; Protein families: genetic information processing; Transcription machinery
K03029	LOWvsHIGH	0.662999	4.38646	0.00388698	2.57	3.72	Others	26S proteasome regulatory subunit N10	Genetic Information Processing; Folding, sorting and degradation; Proteasome | Human Diseases; Infectious diseases: Viral; Epstein-Barr virus infection | Brite Hierarchies; Protein families: genetic information processing; Proteasome
K03030	LOWvsHIGH	0.555983	4.3703	0.00388698	5.37	7.89	Others	26S proteasome regulatory subunit N11	Genetic Information Processing; Folding, sorting and degradation; Proteasome | Human Diseases; Infectious diseases: Viral; Epstein-Barr virus infection | Brite Hierarchies; Protein families: metabolism; Peptidases | Brite Hierarchies; Protein families: genetic information processing; Ubiquitin system | Brite Hierarchies; Protein families: genetic information processing; Proteasome
K03033	LOWvsHIGH	0.511461	3.59816	0.007267	4.1	5.09	Others	26S proteasome regulatory subunit N3	Genetic Information Processing; Folding, sorting and degradation; Proteasome | Human Diseases; Infectious diseases: Viral; Epstein-Barr virus infection | Brite Hierarchies; Protein families: genetic information processing; Proteasome
K03061	LOWvsHIGH	0.555527	3.87357	0.00532759	5.14	7.14	Others	26S proteasome regulatory subunit T1	Genetic Information Processing; Folding, sorting and degradation; Proteasome | Human Diseases; Infectious diseases: Viral; Epstein-Barr virus infection | Brite Hierarchies; Protein families: genetic information processing; Proteasome
K03089	LOWvsHIGH	-0.528844	-3.26419	0.0117385	8.27	5.72	Others	RNA polymerase sigma-32 factor	Brite Hierarchies; Protein families: genetic information processing; Transcription machinery
K03097	LOWvsHIGH	0.531432	4.44323	0.00388698	14.62	19.72	Others	casein kinase II subunit alpha [EC:2.7.11.1]	Genetic Information Processing; Translation; Ribosome biogenesis in eukaryotes | Environmental Information Processing; Signal transduction; Wnt signaling pathway | Environmental Information Processing; Signal transduction; NF-kappa B signaling pathway | Cellular Processes; Transport and catabolism; Mitophagy - animal | Cellular Processes; Transport and catabolism; Mitophagy - yeast | Cellular Pro…
K03165	LOWvsHIGH	0.563903	3.91516	0.00517263	7.7	9.68	Others	DNA topoisomerase III [EC:5.99.1.2]	Genetic Information Processing; Replication and repair; Homologous recombination | Genetic Information Processing; Replication and repair; Fanconi anemia pathway | Brite Hierarchies; Protein families: genetic information processing; DNA replication proteins | Brite Hierarchies; Protein families: genetic information processing; DNA repair and recombination proteins
K03196	LOWvsHIGH	-0.588979	-4.0297	0.00440317	1.8	0.61	Others	type IV secretion system protein VirB11	Environmental Information Processing; Membrane transport; Bacterial secretion system | Human Diseases; Infectious diseases: Bacterial; Epithelial cell signaling in Helicobacter pylori infection | Brite Hierarchies; Protein families: signaling and cellular processes; Secretion system
K03199	LOWvsHIGH	-0.51797	-3.86627	0.00532759	1.86	0.81	Others	type IV secretion system protein VirB4	Environmental Information Processing; Membrane transport; Bacterial secretion system | Brite Hierarchies; Protein families: signaling and cellular processes; Secretion system
K03259	LOWvsHIGH	0.541737	4.02179	0.00442984	8.5	11.08	Others	translation initiation factor 4E	Genetic Information Processing; Translation; RNA transport | Environmental Information Processing; Signal transduction; HIF-1 signaling pathway | Environmental Information Processing; Signal transduction; PI3K-Akt signaling pathway | Environmental Information Processing; Signal transduction; mTOR signaling pathway | Organismal Systems; Endocrine system; Insulin signaling pathway | Organismal Syst…
K03274	LOWvsHIGH	-0.506575	-3.77407	0.00578893	11.22	7.44	Others	ADP-L-glycero-D-manno-heptose 6-epimerase [EC:5.1.3.20]	Metabolism; Glycan biosynthesis and metabolism; Lipopolysaccharide biosynthesis | Brite Hierarchies; Protein families: metabolism; Lipopolysaccharide biosynthesis proteins
K03322	LOWvsHIGH	-0.945139	-4.15976	0.00392793	4.98	2.51	Others	manganese transport protein	Brite Hierarchies; Protein families: signaling and cellular processes; Transporters
K03387	LOWvsHIGH	-0.632023	-3.44427	0.00897062	2.03	1.04	Others	alkyl hydroperoxide reductase subunit F [EC:1.6.4.-]	Not Included in Pathway or Brite; Unclassified: metabolism; Enzymes with EC numbers
K03583	LOWvsHIGH	-0.557766	-3.3806	0.00978569	4.57	2.84	Others	exodeoxyribonuclease V gamma subunit [EC:3.1.11.5]	Genetic Information Processing; Replication and repair; Homologous recombination | Brite Hierarchies; Protein families: genetic information processing; DNA repair and recombination proteins
K03644	LOWvsHIGH	-0.52132	-3.26576	0.0117103	2.73	1.83	Others	lipoyl synthase [EC:2.8.1.8]	Metabolism; Metabolism of cofactors and vitamins; Lipoic acid metabolism
K03683	LOWvsHIGH	-0.579003	-3.26911	0.0117103	2.63	1.6	Others	ribonuclease T [EC:3.1.13.-]	Brite Hierarchies; Protein families: genetic information processing; Transfer RNA biogenesis
K03741	LOWvsHIGH	-0.55072	-3.29652	0.011103	2.59	1.61	Others	arsenate reductase (thioredoxin) [EC:1.20.4.4]	Not Included in Pathway or Brite; Unclassified: metabolism; Enzymes with EC numbers
K03806	LOWvsHIGH	-0.507832	-2.50896	0.0487302	5.29	3.26	Others	N-acetyl-anhydromuramoyl-L-alanine amidase [EC:3.5.1.28]	Brite Hierarchies; Protein families: metabolism; Peptidoglycan biosynthesis and degradation proteins
K03808	LOWvsHIGH	-0.697823	-3.79318	0.00569108	3.95	2.6	Others	paraquat-inducible protein A	Not Included in Pathway or Brite; Poorly characterized; General function prediction only
K03885	LOWvsHIGH	-0.665195	-3.8028	0.00565851	12.31	7.27	Others	NADH dehydrogenase [EC:1.6.99.3]	Metabolism; Energy metabolism; Oxidative phosphorylation
K04047	LOWvsHIGH	-0.555391	-3.59005	0.00736608	1.32	0.5	Others	starvation-inducible DNA-binding protein	Brite Hierarchies; Protein families: genetic information processing; Chromosome and associated proteins
K04348	LOWvsHIGH	0.501804	3.55525	0.00762151	9.9	12.45	Others	serine/threonine-protein phosphatase 2B catalytic subunit [EC:3.1.3.16]	Environmental Information Processing; Signal transduction; MAPK signaling pathway | Environmental Information Processing; Signal transduction; Wnt signaling pathway | Environmental Information Processing; Signal transduction; VEGF signaling pathway | Environmental Information Processing; Signal transduction; Calcium signaling pathway | Environmental Information Processing; Signal transduction; cG…
K04373	LOWvsHIGH	0.587528	4.80453	0.00388698	14.14	17.8	Others	ribosomal protein S6 kinase alpha-1/2/3/6 [EC:2.7.11.1]	Environmental Information Processing; Signal transduction; MAPK signaling pathway | Environmental Information Processing; Signal transduction; mTOR signaling pathway | Cellular Processes; Cell growth and death; Oocyte meiosis | Organismal Systems; Endocrine system; Progesterone-mediated oocyte maturation | Organismal Systems; Nervous system; Long-term potentiation | Organismal Systems; Nervous sy…
K04411	LOWvsHIGH	0.583101	3.9781	0.00484339	5.09	7.09	Others	serine/threonine kinase 4	Environmental Information Processing; Signal transduction; Ras signaling pathway | Environmental Information Processing; Signal transduction; MAPK signaling pathway | Environmental Information Processing; Signal transduction; FoxO signaling pathway | Human Diseases; Cancers: Overview; Pathways in cancer | Human Diseases; Cancers: Specific types; Non-small cell lung cancer | Brite Hierarchies; Pro…
K04459	LOWvsHIGH	0.561423	3.90172	0.00520744	4.95	6.49	Others	dual specificity MAP kinase phosphatase [EC:3.1.3.16 3.1.3.48]	Environmental Information Processing; Signal transduction; MAPK signaling pathway | Brite Hierarchies; Protein families: metabolism; Protein phosphatases and associated proteins
K04691	LOWvsHIGH	-0.606745	-3.41757	0.00922177	4.68	3.27	Others	serine protease DegS [EC:3.4.21.-]	Brite Hierarchies; Protein families: metabolism; Peptidases
K04752	LOWvsHIGH	-0.708269	-3.86083	0.00532759	3.73	2.28	Others	nitrogen regulatory protein P-II 2	Not Included in Pathway or Brite; Unclassified: genetic information processing; Transcription
K04760	LOWvsHIGH	-0.509553	-3.17685	0.0139836	1.73	1.12	Others	transcription elongation factor GreB	Brite Hierarchies; Protein families: genetic information processing; Transcription machinery
K04772	LOWvsHIGH	-0.577608	-4.12263	0.00409397	6.93	5.02	Others	serine protease DegQ [EC:3.4.21.-]	Brite Hierarchies; Protein families: metabolism; Peptidases
K04851	LOWvsHIGH	0.5774	3.93562	0.00503168	2.19	3.26	Others	voltage-dependent calcium channel L type alpha-1D	Environmental Information Processing; Signal transduction; MAPK signaling pathway | Environmental Information Processing; Signal transduction; Calcium signaling pathway | Environmental Information Processing; Signal transduction; cAMP signaling pathway | Environmental Information Processing; Signal transduction; cGMP-PKG signaling pathway | Cellular Processes; Cell growth and death; Cellular sene…
K04960	LOWvsHIGH	0.557905	4.15733	0.00392793	5.35	7.72	Others	inositol 1,4,5-triphosphate receptor type 3	Environmental Information Processing; Signal transduction; Apelin signaling pathway | Environmental Information Processing; Signal transduction; Calcium signaling pathway | Environmental Information Processing; Signal transduction; Phosphatidylinositol signaling system | Environmental Information Processing; Signal transduction; cGMP-PKG signaling pathway | Cellular Processes; Cell growth and dea…
K05666	LOWvsHIGH	0.513602	4.33883	0.00388698	15.53	19.7	Others	ATP-binding cassette, subfamily C (CFTR/MRP), member 2	Environmental Information Processing; Membrane transport; ABC transporters | Organismal Systems; Digestive system; Bile secretion | Human Diseases; Drug resistance: Antineoplastic; Platinum drug resistance | Human Diseases; Drug resistance: Antineoplastic; Antifolate resistance | Brite Hierarchies; Protein families: signaling and cellular processes; Transporters
K05668	LOWvsHIGH	0.538187	3.66011	0.0065704	5.09	6.36	Others	ATP-binding cassette, subfamily C (CFTR/MRP), member 5	Environmental Information Processing; Membrane transport; ABC transporters | Human Diseases; Drug resistance: Antineoplastic; Antifolate resistance | Brite Hierarchies; Protein families: signaling and cellular processes; Transporters
K05786	LOWvsHIGH	-0.554164	-4.68598	0.00388698	1.14	0.67	Others	chloramphenicol-sensitive protein RarD	Brite Hierarchies; Protein families: signaling and cellular processes; Transporters
K05787	LOWvsHIGH	-0.595828	-3.31973	0.0107308	2.76	1.8	Others	DNA-binding protein HU-alpha	Brite Hierarchies; Protein families: genetic information processing; DNA replication proteins | Brite Hierarchies; Protein families: genetic information processing; Chromosome and associated proteins | Brite Hierarchies; Protein families: genetic information processing; DNA repair and recombination proteins
K05851	LOWvsHIGH	-0.575666	-3.29309	0.0111204	6.15	3.62	Others	adenylate cyclase, class 1 [EC:4.6.1.1]	Metabolism; Nucleotide metabolism; Purine metabolism | Cellular Processes; Cellular community - prokaryotes; Biofilm formation - Vibrio cholerae | Cellular Processes; Cellular community - prokaryotes; Biofilm formation - Escherichia coli
K05864	LOWvsHIGH	0.54125	3.83587	0.00532921	2.3	3.5	Others	peptidyl-prolyl isomerase D [EC:5.2.1.8]	Cellular Processes; Cell growth and death; Necroptosis | Cellular Processes; Cell growth and death; Cellular senescence | Brite Hierarchies; Protein families: genetic information processing; Chaperones and folding catalysts
K05925	LOWvsHIGH	0.50575	3.58395	0.00742899	6.15	8.17	Others	mRNA m6A methyltransferase [EC:2.1.1.348]	Brite Hierarchies; Protein families: genetic information processing; Messenger RNA biogenesis
K06192	LOWvsHIGH	-0.587607	-3.16116	0.0143875	4.9	2.96	Others	paraquat-inducible protein B	Not Included in Pathway or Brite; Poorly characterized; General function prediction only
K06641	LOWvsHIGH	0.56724	4.57419	0.00388698	11.38	15.56	Others	serine/threonine-protein kinase CHEK2 [EC:2.7.11.1]	Cellular Processes; Cell growth and death; Cell cycle | Cellular Processes; Cell growth and death; Cell cycle - yeast | Cellular Processes; Cell growth and death; p53 signaling pathway | Cellular Processes; Cell growth and death; Cellular senescence | Human Diseases; Infectious diseases: Viral; Human T-cell leukemia virus 1 infection | Brite Hierarchies; Protein families: metabolism; Protein kina…
K06675	LOWvsHIGH	0.544005	3.56994	0.00743982	6.37	8.68	Others	structural maintenance of chromosome 4	Cellular Processes; Cell growth and death; Cell cycle - yeast | Brite Hierarchies; Protein families: genetic information processing; Chromosome and associated proteins
K06685	LOWvsHIGH	0.516226	3.8596	0.00532759	7.81	10.33	Others	MOB kinase activator 1	Environmental Information Processing; Signal transduction; Hippo signaling pathway | Environmental Information Processing; Signal transduction; Hippo signaling pathway - fly | Environmental Information Processing; Signal transduction; Hippo signaling pathway - multiple species | Cellular Processes; Cell growth and death; Cell cycle - yeast
K06946	LOWvsHIGH	-0.552371	-3.17349	0.0140938	11.94	7.83	Others	uncharacterized protein	Not Included in Pathway or Brite; Poorly characterized; Function unknown
K07115	LOWvsHIGH	-0.615471	-4.2357	0.00390242	1.95	1.1	Others	23S rRNA (adenine2030-N6)-methyltransferase [EC:2.1.1.266]	Brite Hierarchies; Protein families: genetic information processing; Ribosome biogenesis
K07118	LOWvsHIGH	-0.738725	-4.51173	0.00388698	8.25	5.23	Others	uncharacterized protein	Not Included in Pathway or Brite; Poorly characterized; Function unknown
K07181	LOWvsHIGH	-0.512506	-3.06261	0.0172723	2.1	1.34	Others	c-di-GMP phosphodiesterase [EC:3.1.4.52]	Cellular Processes; Cellular community - prokaryotes; Biofilm formation - Vibrio cholerae
K07320	LOWvsHIGH	-0.515705	-3.2389	0.0122942	1.66	1.13	Others	ribosomal protein L3 glutamine methyltransferase [EC:2.1.1.298]	Brite Hierarchies; Protein families: genetic information processing; Ribosome biogenesis
K07323	LOWvsHIGH	-0.574226	-3.42303	0.00914825	3.09	2.03	Others	phospholipid transport system substrate-binding protein	Environmental Information Processing; Membrane transport; ABC transporters | Brite Hierarchies; Protein families: signaling and cellular processes; Transporters
K07395	LOWvsHIGH	-0.679324	-3.16214	0.0143875	4.97	2.83	Others	putative proteasome-type protease	Not Included in Pathway or Brite; Unclassified: genetic information processing; Protein processing
K07876	LOWvsHIGH	0.500064	3.49116	0.00835919	9.65	12.09	Others	Ras-related protein Rab-35	Cellular Processes; Transport and catabolism; Endocytosis | Brite Hierarchies; Protein families: genetic information processing; Membrane trafficking | Brite Hierarchies; Protein families: signaling and cellular processes; Exosome | Brite Hierarchies; Protein families: signaling and cellular processes; GTP-binding proteins
K07925	LOWvsHIGH	0.539724	3.70949	0.00626575	7.96	9.83	Others	Ras-related protein Rab-39B	Brite Hierarchies; Protein families: signaling and cellular processes; GTP-binding proteins
K07931	LOWvsHIGH	0.533203	3.90687	0.00518386	7.26	8.71	Others	Rab-like protein 2	Brite Hierarchies; Protein families: signaling and cellular processes; GTP-binding proteins
K08156	LOWvsHIGH	-0.825705	-4.18615	0.00390242	4.94	2.77	Others	MFS transporter, DHA1 family, arabinose polymer utilization protein	Brite Hierarchies; Protein families: signaling and cellular processes; Transporters
K08244	LOWvsHIGH	0.501289	3.70195	0.00626575	8.65	11.57	Others	alpha-glucan, water dikinase [EC:2.7.9.4]	Not Included in Pathway or Brite; Unclassified: metabolism; Enzymes with EC numbers
K08311	LOWvsHIGH	-0.670552	-3.66059	0.0065704	3.53	2.13	Others	putative (di)nucleoside polyphosphate hydrolase [EC:3.6.1.-]	Genetic Information Processing; Folding, sorting and degradation; RNA degradation | Brite Hierarchies; Protein families: genetic information processing; Messenger RNA biogenesis
K08489	LOWvsHIGH	0.510766	3.77368	0.00578893	4.88	6.48	Others	syntaxin 16	Genetic Information Processing; Folding, sorting and degradation; SNARE interactions in vesicular transport | Brite Hierarchies; Protein families: genetic information processing; Membrane trafficking
K08811	LOWvsHIGH	0.527425	3.94951	0.00500934	5.75	8.34	Others	testis-specific serine kinase [EC:2.7.11.1]	Brite Hierarchies; Protein families: metabolism; Protein kinases | Brite Hierarchies; Protein families: genetic information processing; Chromosome and associated proteins
K08863	LOWvsHIGH	0.600284	4.32939	0.00388698	2.42	3.55	Others	polo-like kinase 4 [EC:2.7.11.21]	Environmental Information Processing; Signal transduction; FoxO signaling pathway | Brite Hierarchies; Protein families: metabolism; Protein kinases | Brite Hierarchies; Protein families: genetic information processing; Chromosome and associated proteins
K09155	LOWvsHIGH	-0.531142	-3.11902	0.0155018	3.52	1.97	Others	uncharacterized protein	Not Included in Pathway or Brite; Poorly characterized; Function unknown
K09251	LOWvsHIGH	-0.51083	-2.63982	0.0381021	9.16	5.61	Others	putrescine aminotransferase [EC:2.6.1.82]	Metabolism; Amino acid metabolism; Lysine degradation | Metabolism; Amino acid metabolism; Arginine and proline metabolism | Brite Hierarchies; Protein families: metabolism; Amino acid related enzymes
K09497	LOWvsHIGH	0.526718	4.15205	0.00392793	19.65	25.9	Others	T-complex protein 1 subunit epsilon	Brite Hierarchies; Protein families: genetic information processing; Chaperones and folding catalysts | Brite Hierarchies; Protein families: genetic information processing; Chromosome and associated proteins | Brite Hierarchies; Protein families: signaling and cellular processes; Exosome
K09580	LOWvsHIGH	0.512972	4.01733	0.00446762	12.77	15.02	Others	protein disulfide-isomerase A1 [EC:5.3.4.1]	Genetic Information Processing; Folding, sorting and degradation; Protein processing in endoplasmic reticulum | Brite Hierarchies; Protein families: genetic information processing; Chaperones and folding catalysts | Brite Hierarchies; Protein families: genetic information processing; Membrane trafficking | Brite Hierarchies; Protein families: signaling and cellular processes; Exosome
K09729	LOWvsHIGH	-0.520305	-3.85184	0.00532759	0.41	0.18	Others	uncharacterized protein	Not Included in Pathway or Brite; Poorly characterized; Function unknown
K09800	LOWvsHIGH	-0.532334	-3.09777	0.016013	4.01	2.54	Others	translocation and assembly module TamB	Brite Hierarchies; Protein families: signaling and cellular processes; Transporters
K10108	LOWvsHIGH	-0.643133	-3.37487	0.00986362	21.51	13.97	Others	maltose/maltodextrin transport system substrate-binding protein	Environmental Information Processing; Membrane transport; ABC transporters | Cellular Processes; Cell motility; Bacterial chemotaxis | Brite Hierarchies; Protein families: signaling and cellular processes; Transporters
K10109	LOWvsHIGH	-0.549375	-2.84435	0.0254321	4.86	3.19	Others	maltose/maltodextrin transport system permease protein	Environmental Information Processing; Membrane transport; ABC transporters | Brite Hierarchies; Protein families: signaling and cellular processes; Transporters
K10110	LOWvsHIGH	-0.618326	-3.71093	0.00626575	2.68	1.6	Others	maltose/maltodextrin transport system permease protein	Environmental Information Processing; Membrane transport; ABC transporters | Brite Hierarchies; Protein families: signaling and cellular processes; Transporters
K10111	LOWvsHIGH	-0.600955	-3.61237	0.007267	6.06	4.04	Others	multiple sugar transport system ATP-binding protein [EC:3.6.3.-]	Environmental Information Processing; Membrane transport; ABC transporters | Brite Hierarchies; Protein families: signaling and cellular processes; Transporters
K10394	LOWvsHIGH	0.533706	3.91428	0.00517263	9.54	12.27	Others	kinesin family member 3A	Environmental Information Processing; Signal transduction; Hedgehog signaling pathway | Brite Hierarchies; Protein families: signaling and cellular processes; Cytoskeleton proteins
K10395	LOWvsHIGH	0.514669	3.26432	0.0117385	3.25	4.18	Others	kinesin family member 4/21/27	Brite Hierarchies; Protein families: signaling and cellular processes; Cytoskeleton proteins
K10409	LOWvsHIGH	0.507576	3.74599	0.00585837	6.02	7.72	Others	dynein intermediate chain 1, axonemal	Human Diseases; Neurodegenerative diseases; Huntington disease | Brite Hierarchies; Protein families: signaling and cellular processes; Cytoskeleton proteins
K10563	LOWvsHIGH	-0.583043	-4.45529	0.00388698	9.35	6.46	Others	formamidopyrimidine-DNA glycosylase [EC:3.2.2.23 4.2.99.18]	Genetic Information Processing; Replication and repair; Base excision repair | Brite Hierarchies; Protein families: genetic information processing; DNA repair and recombination proteins
K10592	LOWvsHIGH	0.536018	4.25524	0.00390242	15.09	19.06	Others	E3 ubiquitin-protein ligase HUWE1 [EC:2.3.2.26]	Genetic Information Processing; Folding, sorting and degradation; Ubiquitin mediated proteolysis | Brite Hierarchies; Protein families: genetic information processing; Ubiquitin system
K10643	LOWvsHIGH	0.500311	4.1112	0.00412086	13.56	18.39	Others	CCR4-NOT transcription complex subunit 4 [EC:2.3.2.27]	Genetic Information Processing; Folding, sorting and degradation; RNA degradation | Brite Hierarchies; Protein families: genetic information processing; Messenger RNA biogenesis | Brite Hierarchies; Protein families: genetic information processing; Ubiquitin system
K10688	LOWvsHIGH	0.564549	3.77418	0.00578893	5.65	7.41	Others	ubiquitin-conjugating enzyme E2 W [EC:2.3.2.25]	Genetic Information Processing; Folding, sorting and degradation; Ubiquitin mediated proteolysis | Brite Hierarchies; Protein families: genetic information processing; Ubiquitin system
K10806	LOWvsHIGH	-0.591278	-3.10168	0.015988	4.75	2.68	Others	acyl-CoA thioesterase YciA [EC:3.1.2.-]	Metabolism; Lipid metabolism; Biosynthesis of unsaturated fatty acids | Brite Hierarchies; Protein families: metabolism; Lipid biosynthesis proteins
K10912	LOWvsHIGH	-0.599116	-3.53308	0.00785489	5.45	3.66	Others	two-component system, repressor protein LuxO	Environmental Information Processing; Signal transduction; Two-component system | Cellular Processes; Cellular community - prokaryotes; Quorum sensing | Cellular Processes; Cellular community - prokaryotes; Biofilm formation - Vibrio cholerae | Brite Hierarchies; Protein families: signaling and cellular processes; Two-component system
K11073	LOWvsHIGH	-0.624847	-3.1477	0.014803	19.23	11.64	Others	putrescine transport system substrate-binding protein	Environmental Information Processing; Membrane transport; ABC transporters | Brite Hierarchies; Protein families: signaling and cellular processes; Transporters
K11074	LOWvsHIGH	-0.55089	-3.52594	0.00785489	3.85	2.16	Others	putrescine transport system permease protein	Environmental Information Processing; Membrane transport; ABC transporters | Brite Hierarchies; Protein families: signaling and cellular processes; Transporters
K11075	LOWvsHIGH	-0.60028	-3.69775	0.00627087	3.45	2.23	Others	putrescine transport system permease protein	Environmental Information Processing; Membrane transport; ABC transporters | Brite Hierarchies; Protein families: signaling and cellular processes; Transporters
K11076	LOWvsHIGH	-0.626211	-3.36043	0.0100431	7.95	4.96	Others	putrescine transport system ATP-binding protein	Environmental Information Processing; Membrane transport; ABC transporters | Brite Hierarchies; Protein families: signaling and cellular processes; Transporters
K11204	LOWvsHIGH	0.544343	4.00784	0.00447065	2.13	3.26	Others	glutamate--cysteine ligase catalytic subunit [EC:6.3.2.2]	Metabolism; Amino acid metabolism; Cysteine and methionine metabolism | Metabolism; Metabolism of other amino acids; Glutathione metabolism | Cellular Processes; Cell growth and death; Ferroptosis | Organismal Systems; Aging; Longevity regulating pathway - worm
K11308	LOWvsHIGH	0.608923	3.96798	0.00489151	4.12	5.48	Others	histone acetyltransferase MYST1 [EC:2.3.1.48]	Brite Hierarchies; Protein families: genetic information processing; Chromosome and associated proteins
K11480	LOWvsHIGH	0.507187	3.44595	0.00897062	1.3	1.81	Others	aurora kinase C [EC:2.7.11.1]	Brite Hierarchies; Protein families: metabolism; Protein kinases | Brite Hierarchies; Protein families: genetic information processing; Chromosome and associated proteins
K11498	LOWvsHIGH	0.592588	4.67667	0.00388698	12.72	17.45	Others	centromeric protein E	Brite Hierarchies; Protein families: metabolism; Protein phosphatases and associated proteins | Brite Hierarchies; Protein families: genetic information processing; Chromosome and associated proteins
K11826	LOWvsHIGH	0.524313	3.48009	0.00857628	7	9.22	Others	AP-2 complex subunit mu-1	Cellular Processes; Transport and catabolism; Endocytosis | Organismal Systems; Excretory system; Endocrine and other factor-regulated calcium reabsorption | Organismal Systems; Nervous system; Synaptic vesicle cycle | Human Diseases; Neurodegenerative diseases; Huntington disease | Brite Hierarchies; Protein families: genetic information processing; Membrane trafficking
K11833	LOWvsHIGH	0.505659	3.33038	0.0105313	4.52	5.49	Others	ubiquitin carboxyl-terminal hydrolase 2 [EC:3.4.19.12]	Brite Hierarchies; Protein families: metabolism; Peptidases | Brite Hierarchies; Protein families: genetic information processing; Ubiquitin system
K11853	LOWvsHIGH	0.505175	3.8669	0.00532759	16.33	20.87	Others	ubiquitin carboxyl-terminal hydrolase 34 [EC:3.4.19.12]	Brite Hierarchies; Protein families: metabolism; Peptidases | Brite Hierarchies; Protein families: genetic information processing; Ubiquitin system
K11900	LOWvsHIGH	-0.558223	-3.23386	0.0124149	11.25	7.55	Others	type VI secretion system protein ImpC	Cellular Processes; Cellular community - prokaryotes; Biofilm formation - Pseudomonas aeruginosa | Brite Hierarchies; Protein families: signaling and cellular processes; Secretion system
K11907	LOWvsHIGH	-0.587218	-3.33985	0.0103163	13.51	9.1	Others	type VI secretion system protein VasG	Environmental Information Processing; Membrane transport; Bacterial secretion system | Cellular Processes; Cellular community - prokaryotes; Biofilm formation - Pseudomonas aeruginosa | Brite Hierarchies; Protein families: signaling and cellular processes; Secretion system
K11959	LOWvsHIGH	-0.536439	-3.60805	0.007267	6.22	4.31	Others	urea transport system substrate-binding protein	Environmental Information Processing; Membrane transport; ABC transporters | Brite Hierarchies; Protein families: signaling and cellular processes; Transporters
K12056	LOWvsHIGH	-0.69751	-4.03535	0.00440317	2.8	1.6	Others	conjugal transfer mating pair stabilization protein TraG	Brite Hierarchies; Protein families: signaling and cellular processes; Secretion system
K12063	LOWvsHIGH	-0.574258	-3.42339	0.00914825	11.65	7.16	Others	conjugal transfer ATP-binding protein TraC	Brite Hierarchies; Protein families: signaling and cellular processes; Secretion system
K12069	LOWvsHIGH	-0.636201	-3.29834	0.0110752	4.46	2.61	Others	conjugal transfer pilus assembly protein TraA	Brite Hierarchies; Protein families: signaling and cellular processes; Secretion system
K12071	LOWvsHIGH	-0.645509	-3.66304	0.00655688	4.85	3.18	Others	conjugal transfer pilus assembly protein TraD	Brite Hierarchies; Protein families: signaling and cellular processes; Secretion system
K12072	LOWvsHIGH	-0.654994	-3.27858	0.0115136	5.09	2.77	Others	conjugative transfer pilus assembly protein TraH	Brite Hierarchies; Protein families: signaling and cellular processes; Secretion system
K12169	LOWvsHIGH	0.620415	4.68877	0.00388698	2.25	3.57	Others	Kip1 ubiquitination-promoting complex protein 1 [EC:2.3.2.27]	Brite Hierarchies; Protein families: genetic information processing; Ubiquitin system
K12276	LOWvsHIGH	-0.553214	-2.8301	0.0262267	9.37	6.25	Others	MSHA biogenesis protein MshE	Cellular Processes; Cellular community - prokaryotes; Biofilm formation - Vibrio cholerae | Brite Hierarchies; Protein families: signaling and cellular processes; Secretion system
K12282	LOWvsHIGH	-0.812199	-4.45108	0.00388698	4.98	2.83	Others	MSHA biogenesis protein MshL	Brite Hierarchies; Protein families: signaling and cellular processes; Secretion system
K12283	LOWvsHIGH	-0.66495	-3.69665	0.00627087	3.38	2.05	Others	MSHA biogenesis protein MshM	Brite Hierarchies; Protein families: signaling and cellular processes; Secretion system
K12400	LOWvsHIGH	0.525608	3.74119	0.00593573	5.54	7.37	Others	AP-4 complex subunit epsilon-1	Cellular Processes; Transport and catabolism; Lysosome | Brite Hierarchies; Protein families: genetic information processing; Membrane trafficking
K12811	LOWvsHIGH	0.52981	3.68951	0.00627087	2.85	4.13	Others	ATP-dependent RNA helicase DDX46/PRP5 [EC:3.6.4.13]	Genetic Information Processing; Transcription; Spliceosome | Brite Hierarchies; Protein families: genetic information processing; Spliceosome
K12982	LOWvsHIGH	-0.53264	-3.13859	0.0150694	2.52	1.72	Others	heptosyltransferase I [EC:2.4.-.-]	Brite Hierarchies; Protein families: metabolism; Glycosyltransferases | Brite Hierarchies; Protein families: metabolism; Lipopolysaccharide biosynthesis proteins
K13283	LOWvsHIGH	-0.617112	-3.702	0.00626575	2.81	1.61	Others	ferrous-iron efflux pump FieF	Brite Hierarchies; Protein families: signaling and cellular processes; Transporters
K13293	LOWvsHIGH	0.528073	4.35023	0.00388698	13.25	17.7	Others	cAMP-specific phosphodiesterase 4 [EC:3.1.4.53]	Metabolism; Nucleotide metabolism; Purine metabolism | Environmental Information Processing; Signal transduction; cAMP signaling pathway | Organismal Systems; Endocrine system; Parathyroid hormone synthesis, secretion and action | Human Diseases; Substance dependence; Morphine addiction
K13539	LOWvsHIGH	0.626205	4.42627	0.00388698	10.87	14.41	Others	leishmanolysin-like peptidase [EC:3.4.24.-]	Brite Hierarchies; Protein families: metabolism; Peptidases | Brite Hierarchies; Protein families: genetic information processing; Chromosome and associated proteins
K13761	LOWvsHIGH	0.523091	3.69135	0.00627087	3.39	4.98	Others	high affinity cGMP-specific 3',5'-cyclic phosphodiesterase 9 [EC:3.1.4.35]	Metabolism; Nucleotide metabolism; Purine metabolism
K13788	LOWvsHIGH	-0.594246	-3.80097	0.00565851	11.16	7.22	Methane	phosphate acetyltransferase [EC:2.3.1.8]	Metabolism; Carbohydrate metabolism; Pyruvate metabolism | Metabolism; Carbohydrate metabolism; Propanoate metabolism | Metabolism; Energy metabolism; Carbon fixation pathways in prokaryotes | Metabolism; Energy metabolism; Methane metabolism | Metabolism; Metabolism of other amino acids; Taurine and hypotaurine metabolism
K13800	LOWvsHIGH	0.510342	3.76994	0.00579094	15.52	19.64	Others	UMP-CMP kinase [EC:2.7.4.14]	Metabolism; Nucleotide metabolism; Pyrimidine metabolism | Metabolism; Xenobiotics biodegradation and metabolism; Drug metabolism - other enzymes
K13821	LOWvsHIGH	-0.672293	-3.99568	0.00461182	5.93	3.95	Others	RHH-type transcriptional regulator, proline utilization regulon repressor / proline dehydrogenase / delta 1-pyrroline-5-carboxylate dehydrogenase [EC:1.5.5.2 1.2.1.88]	Metabolism; Amino acid metabolism; Alanine, aspartate and glutamate metabolism | Metabolism; Amino acid metabolism; Arginine and proline metabolism | Brite Hierarchies; Protein families: genetic information processing; Transcription factors
K13926	LOWvsHIGH	-0.611979	-3.57117	0.00743982	11.95	7.63	Others	ribosome-dependent ATPase	Not Included in Pathway or Brite; Unclassified: genetic information processing; Translation
K14006	LOWvsHIGH	0.508307	4.34826	0.00388698	5.77	7.89	Others	protein transport protein SEC23	Genetic Information Processing; Folding, sorting and degradation; Protein processing in endoplasmic reticulum | Brite Hierarchies; Protein families: genetic information processing; Membrane trafficking
K14187	LOWvsHIGH	-0.640898	-3.55915	0.00757473	6.95	4.56	Others	chorismate mutase / prephenate dehydrogenase [EC:5.4.99.5 1.3.1.12]	Metabolism; Amino acid metabolism; Phenylalanine, tyrosine and tryptophan biosynthesis | Metabolism; Biosynthesis of other secondary metabolites; Novobiocin biosynthesis
K14539	LOWvsHIGH	0.570578	3.63337	0.00697552	1.94	2.8	Others	large subunit GTPase 1 [EC:3.6.1.-]	Genetic Information Processing; Translation; Ribosome biogenesis in eukaryotes | Brite Hierarchies; Protein families: genetic information processing; Ribosome biogenesis
K14563	LOWvsHIGH	0.52669	4.16564	0.00392793	9.47	12.82	Others	rRNA 2'-O-methyltransferase fibrillarin [EC:2.1.1.-]	Genetic Information Processing; Translation; Ribosome biogenesis in eukaryotes | Brite Hierarchies; Protein families: genetic information processing; Ribosome biogenesis
K14572	LOWvsHIGH	0.581317	4.41216	0.00388698	4.6	6.38	Others	midasin	Genetic Information Processing; Translation; Ribosome biogenesis in eukaryotes | Brite Hierarchies; Protein families: genetic information processing; Ribosome biogenesis
K14799	LOWvsHIGH	0.637758	4.19481	0.00390242	1.75	2.51	Others	pre-rRNA-processing protein TSR1	Brite Hierarchies; Protein families: genetic information processing; Ribosome biogenesis
K15423	LOWvsHIGH	0.503686	4.44348	0.00388698	29.07	37.83	Others	serine/threonine-protein phosphatase 4 catalytic subunit [EC:3.1.3.16]	Organismal Systems; Endocrine system; Glucagon signaling pathway | Brite Hierarchies; Protein families: metabolism; Protein phosphatases and associated proteins | Brite Hierarchies; Protein families: genetic information processing; DNA repair and recombination proteins
K16186	LOWvsHIGH	0.537161	3.81932	0.00544039	2.54	3.49	Others	Ras-related GTP-binding protein C/D	Environmental Information Processing; Signal transduction; mTOR signaling pathway | Cellular Processes; Transport and catabolism; Autophagy - animal
K16297	LOWvsHIGH	0.584226	3.95191	0.00500934	5.64	7.8	Others	serine carboxypeptidase-like clade II [EC:3.4.16.-]	Brite Hierarchies; Protein families: metabolism; Peptidases
K16302	LOWvsHIGH	0.500243	3.69195	0.00627087	4.87	6.54	Others	metal transporter CNNM	Brite Hierarchies; Protein families: signaling and cellular processes; Transporters
K16345	LOWvsHIGH	-0.653377	-3.43981	0.00897062	2.91	1.64	Others	xanthine permease XanP	Brite Hierarchies; Protein families: signaling and cellular processes; Transporters
K16570	LOWvsHIGH	0.522878	3.93502	0.00503168	3.25	4.39	Others	gamma-tubulin complex component 3	Brite Hierarchies; Protein families: genetic information processing; Chromosome and associated proteins | Brite Hierarchies; Protein families: signaling and cellular processes; Cytoskeleton proteins | Brite Hierarchies; Protein families: signaling and cellular processes; Exosome
K16601	LOWvsHIGH	0.560851	4.39281	0.00388698	15.8	21.38	Others	tubulin polyglutamylase TTLL4 [EC:6.-.-.-]	Brite Hierarchies; Protein families: signaling and cellular processes; Cytoskeleton proteins
K16602	LOWvsHIGH	0.559783	3.70549	0.00626575	10.74	14.27	Others	tubulin polyglutamylase TTLL5 [EC:6.-.-.-]	Brite Hierarchies; Protein families: signaling and cellular processes; Cytoskeleton proteins
K17570	LOWvsHIGH	0.525909	3.83649	0.00532921	6.4	8.64	Others	hydrocephalus-inducing protein	Brite Hierarchies; Protein families: metabolism; Protein phosphatases and associated proteins
K17607	LOWvsHIGH	0.520724	3.4033	0.00948806	2.05	2.53	Others	type 2A phosphatase activator TIP41	Cellular Processes; Transport and catabolism; Autophagy - yeast | Brite Hierarchies; Protein families: metabolism; Protein phosphatases and associated proteins
K17943	LOWvsHIGH	0.593875	4.46926	0.00388698	13.93	17.89	Others	pumilio RNA-binding family	Not Included in Pathway or Brite; Unclassified: genetic information processing; Translation
K18024	LOWvsHIGH	0.521212	3.43994	0.00897062	1.85	2.83	Others	tyrosine-protein phosphatase non-receptor type 12/18/22 [EC:3.1.3.48]	Brite Hierarchies; Protein families: metabolism; Protein phosphatases and associated proteins
K18078	LOWvsHIGH	0.594572	3.95691	0.00500934	2.69	4.76	Others	protein tyrosine phosphatase domain-containing protein 1 [EC:3.1.3.-]	Brite Hierarchies; Protein families: metabolism; Protein phosphatases and associated proteins
K18442	LOWvsHIGH	0.540313	4.23986	0.00390242	4.29	6.59	Others	brefeldin A-inhibited guanine nucleotide-exchange protein	Cellular Processes; Transport and catabolism; Endocytosis | Brite Hierarchies; Protein families: genetic information processing; Membrane trafficking
K18464	LOWvsHIGH	0.506215	3.69303	0.00627087	4.4	5.92	Others	WASH complex subunit strumpellin	Cellular Processes; Transport and catabolism; Endocytosis | Brite Hierarchies; Protein families: genetic information processing; Membrane trafficking
K18468	LOWvsHIGH	0.53368	4.17201	0.00390242	17.35	22.77	Others	vacuolar protein sorting-associated protein 35	Cellular Processes; Transport and catabolism; Endocytosis | Brite Hierarchies; Protein families: genetic information processing; Membrane trafficking
K18953	LOWvsHIGH	0.533598	4.06834	0.00433751	13.94	18.08	Others	factor associated with neutral sphingomyelinase activation	Environmental Information Processing; Signal transduction; Sphingolipid signaling pathway
K19676	LOWvsHIGH	0.545703	3.74676	0.00585837	6.79	8.55	Others	intraflagellar transport protein 172	Brite Hierarchies; Protein families: genetic information processing; Chromosome and associated proteins
K19683	LOWvsHIGH	0.59424	4.4075	0.00388698	6	7.61	Others	tetratricopeptide repeat protein 30	Brite Hierarchies; Protein families: genetic information processing; Chromosome and associated proteins
K19685	LOWvsHIGH	0.509425	4.0281	0.00440317	8.63	11.28	Others	intraflagellar transport protein 56	Brite Hierarchies; Protein families: genetic information processing; Chromosome and associated proteins
K19753	LOWvsHIGH	0.583177	4.54276	0.00388698	1.47	2.65	Others	protein TilB	Brite Hierarchies; Protein families: signaling and cellular processes; Cytoskeleton proteins
K19949	LOWvsHIGH	0.515514	3.46162	0.0087671	8.46	10.05	Others	otoferlin	Brite Hierarchies; Protein families: genetic information processing; Membrane trafficking
K19951	LOWvsHIGH	0.552818	4.17208	0.00390242	1.52	2.44	Others	TBC1 domain family member 8/9	Brite Hierarchies; Protein families: genetic information processing; Membrane trafficking
K20163	LOWvsHIGH	0.509104	3.80206	0.00565851	1.56	2.49	Others	DENN domain-containing protein 4	Brite Hierarchies; Protein families: genetic information processing; Membrane trafficking
K20216	LOWvsHIGH	0.644922	4.15555	0.00392793	1.73	2.7	Others	dual specificity phosphatase 10 [EC:3.1.3.16 3.1.3.48]	Environmental Information Processing; Signal transduction; MAPK signaling pathway | Environmental Information Processing; Signal transduction; MAPK signaling pathway - fly | Cellular Processes; Cell growth and death; Apoptosis - fly | Brite Hierarchies; Protein families: metabolism; Protein phosphatases and associated proteins
K20279	LOWvsHIGH	0.538672	4.05514	0.00438561	7.25	9.56	Others	synaptojanin [EC:3.1.3.36]	Metabolism; Carbohydrate metabolism; Inositol phosphate metabolism | Environmental Information Processing; Signal transduction; Phosphatidylinositol signaling system | Brite Hierarchies; Protein families: genetic information processing; Membrane trafficking
K20456	LOWvsHIGH	0.53524	3.58574	0.00742899	3.98	5.06	Others	oxysterol-binding protein 1	Brite Hierarchies; Protein families: genetic information processing; Membrane trafficking
K20875	LOWvsHIGH	0.507761	3.67605	0.0064492	3.6	4.93	Others	NIMA (never in mitosis gene a)-related kinase 6 [EC:2.7.11.1]	Brite Hierarchies; Protein families: metabolism; Protein kinases | Brite Hierarchies; Protein families: genetic information processing; Chromosome and associated proteins
K20876	LOWvsHIGH	0.502338	3.51362	0.00790758	7.28	9.15	Others	NIMA (never in mitosis gene a)-related kinase 7 [EC:2.7.11.1]	Organismal Systems; Immune system; NOD-like receptor signaling pathway | Brite Hierarchies; Protein families: metabolism; Protein kinases | Brite Hierarchies; Protein families: genetic information processing; Chromosome and associated proteins
K21357	LOWvsHIGH	0.579954	3.7482	0.00585837	2.96	4.08	Others	serine/threonine-protein kinase ULK1 [EC:2.7.11.1]	Environmental Information Processing; Signal transduction; AMPK signaling pathway | Environmental Information Processing; Signal transduction; mTOR signaling pathway | Cellular Processes; Transport and catabolism; Autophagy - animal | Cellular Processes; Transport and catabolism; Mitophagy - animal | Organismal Systems; Aging; Longevity regulating pathway | Brite Hierarchies; Protein families: me…
K22262	LOWvsHIGH	0.510665	4.17291	0.00390242	40.24	52.52	Others	WD repeat and FYVE domain-containing protein 3	Brite Hierarchies; Protein families: genetic information processing; Membrane trafficking
K22378	LOWvsHIGH	0.570187	3.79908	0.00565851	4.36	6.2	Others	E3 ubiquitin-protein ligase RNF181 [EC:2.3.2.27]	Brite Hierarchies; Protein families: genetic information processing; Ubiquitin system
K00354	LOWvsH_MID	0.529841	4.41423	0.00538044	4.98	6.88	Others	NADPH2 dehydrogenase [EC:1.6.99.1]	Not Included in Pathway or Brite; Unclassified: metabolism; Enzymes with EC numbers
K00370	LOWvsH_MID	-0.676754	-2.95328	0.0224395	6.01	3.94	Others	nitrate reductase / nitrite oxidoreductase, alpha subunit [EC:1.7.5.1 1.7.99.-]	Metabolism; Energy metabolism; Nitrogen metabolism | Environmental Information Processing; Signal transduction; Two-component system
K00371	LOWvsH_MID	-0.501901	-2.59177	0.0456208	3.35	2.34	Others	nitrate reductase / nitrite oxidoreductase, beta subunit [EC:1.7.5.1 1.7.99.-]	Metabolism; Energy metabolism; Nitrogen metabolism | Environmental Information Processing; Signal transduction; Two-component system
K00889	LOWvsH_MID	0.591972	4.2575	0.00538044	7.5	10.75	Others	1-phosphatidylinositol-4-phosphate 5-kinase [EC:2.7.1.68]	Metabolism; Carbohydrate metabolism; Inositol phosphate metabolism | Environmental Information Processing; Signal transduction; MAPK signaling pathway - yeast | Environmental Information Processing; Signal transduction; Phosphatidylinositol signaling system | Environmental Information Processing; Signal transduction; Phospholipase D signaling pathway | Cellular Processes; Transport and catabolism…
K00907	LOWvsH_MID	0.551736	3.85931	0.00609693	2.42	3.26	Others	myosin-light-chain kinase [EC:2.7.11.18]	Environmental Information Processing; Signal transduction; Apelin signaling pathway | Environmental Information Processing; Signal transduction; Calcium signaling pathway | Environmental Information Processing; Signal transduction; cGMP-PKG signaling pathway | Cellular Processes; Cellular community - eukaryotes; Focal adhesion | Cellular Processes; Cell motility; Regulation of actin cytoskeleton …
K00993	LOWvsH_MID	0.608935	4.82485	0.00534038	8.25	11.82	Others	ethanolaminephosphotransferase [EC:2.7.8.1]	Metabolism; Lipid metabolism; Glycerophospholipid metabolism | Metabolism; Lipid metabolism; Ether lipid metabolism | Metabolism; Metabolism of other amino acids; Phosphonate and phosphinate metabolism
K01203	LOWvsH_MID	0.549511	3.85018	0.00609693	0.95	1.83	Others	sucrase-isomaltase [EC:3.2.1.48 3.2.1.10]	Metabolism; Carbohydrate metabolism; Galactose metabolism | Metabolism; Carbohydrate metabolism; Starch and sucrose metabolism | Organismal Systems; Digestive system; Carbohydrate digestion and absorption | Brite Hierarchies; Protein families: signaling and cellular processes; Exosome
K01247	LOWvsH_MID	-0.577314	-3.09022	0.0176024	5.16	3.13	Others	DNA-3-methyladenine glycosylase II [EC:3.2.2.21]	Genetic Information Processing; Replication and repair; Base excision repair | Brite Hierarchies; Protein families: genetic information processing; DNA repair and recombination proteins
K01404	LOWvsH_MID	0.506685	3.63301	0.00769094	8.67	11.61	Others	leishmanolysin [EC:3.4.24.36]	Human Diseases; Infectious diseases: Parasitic; Leishmaniasis | Human Diseases; Infectious diseases: Parasitic; African trypanosomiasis | Brite Hierarchies; Protein families: metabolism; Peptidases | Brite Hierarchies; Protein families: signaling and cellular processes; Glycosylphosphatidylinositol (GPI)-anchored proteins
K01457	LOWvsH_MID	-0.553103	-3.20599	0.0145519	2.88	1.85	Others	allophanate hydrolase [EC:3.5.1.54]	Metabolism; Amino acid metabolism; Arginine biosynthesis | Metabolism; Xenobiotics biodegradation and metabolism; Atrazine degradation
K01485	LOWvsH_MID	-0.548852	-3.11452	0.017096	6.05	4.04	Others	cytosine/creatinine deaminase [EC:3.5.4.1 3.5.4.21]	Metabolism; Nucleotide metabolism; Pyrimidine metabolism | Metabolism; Amino acid metabolism; Arginine and proline metabolism
K01528	LOWvsH_MID	0.547419	4.21611	0.00538044	7.3	10.25	Others	dynamin GTPase [EC:3.6.5.5]	Environmental Information Processing; Signal transduction; Phospholipase D signaling pathway | Cellular Processes; Transport and catabolism; Endocytosis | Organismal Systems; Excretory system; Endocrine and other factor-regulated calcium reabsorption | Organismal Systems; Nervous system; Synaptic vesicle cycle | Human Diseases; Infectious diseases: Bacterial; Bacterial invasion of epithelial cell…
K01902	LOWvsH_MID	-0.500415	-3.3116	0.0121554	7.31	5.52	Others	succinyl-CoA synthetase alpha subunit [EC:6.2.1.5]	Metabolism; Carbohydrate metabolism; Citrate cycle (TCA cycle) | Metabolism; Carbohydrate metabolism; Propanoate metabolism | Metabolism; Carbohydrate metabolism; C5-Branched dibasic acid metabolism | Metabolism; Energy metabolism; Carbon fixation pathways in prokaryotes
K01906	LOWvsH_MID	-0.531429	-3.5582	0.00831408	1.4	0.71	Others	6-carboxyhexanoate--CoA ligase [EC:6.2.1.14]	Metabolism; Metabolism of cofactors and vitamins; Biotin metabolism
K02156	LOWvsH_MID	0.558418	4.19913	0.00538044	7.17	10.36	Others	aubergine	Organismal Systems; Development; Dorso-ventral axis formation | Brite Hierarchies; Protein families: genetic information processing; Chromosome and associated proteins
K02327	LOWvsH_MID	0.503781	3.72973	0.00682576	4.7	6.09	Others	DNA polymerase delta subunit 1 [EC:2.7.7.7]	Genetic Information Processing; Replication and repair; DNA replication | Genetic Information Processing; Replication and repair; Base excision repair | Genetic Information Processing; Replication and repair; Nucleotide excision repair | Genetic Information Processing; Replication and repair; Mismatch repair | Genetic Information Processing; Replication and repair; Homologous recombination | Brit…
K02394	LOWvsH_MID	-0.582154	-3.2744	0.0128255	6.99	4.86	Others	flagellar P-ring protein precursor FlgI	Cellular Processes; Cell motility; Flagellar assembly | Brite Hierarchies; Protein families: signaling and cellular processes; Bacterial motility proteins
K02858	LOWvsH_MID	-0.552194	-2.81861	0.0296423	5.31	3.95	Others	3,4-dihydroxy 2-butanone 4-phosphate synthase [EC:4.1.99.12]	Metabolism; Metabolism of cofactors and vitamins; Riboflavin metabolism
K02889	LOWvsH_MID	0.568449	4.44291	0.00534038	11.75	15.77	Others	large subunit ribosomal protein L21e	Genetic Information Processing; Translation; Ribosome | Brite Hierarchies; Protein families: genetic information processing; Ribosome
K02894	LOWvsH_MID	0.517328	4.1144	0.00538044	10.37	14.06	Others	large subunit ribosomal protein L23e	Genetic Information Processing; Translation; Ribosome | Brite Hierarchies; Protein families: genetic information processing; Ribosome
K02912	LOWvsH_MID	0.504692	4.09526	0.00538044	10.64	14.6	Others	large subunit ribosomal protein L32e	Genetic Information Processing; Translation; Ribosome | Brite Hierarchies; Protein families: genetic information processing; Ribosome
K02915	LOWvsH_MID	0.536748	4.00462	0.00550792	4.38	5.88	Others	large subunit ribosomal protein L34e	Genetic Information Processing; Translation; Ribosome | Brite Hierarchies; Protein families: genetic information processing; Ribosome
K02918	LOWvsH_MID	0.534012	3.50135	0.00916056	2.35	3.35	Others	large subunit ribosomal protein L35e	Genetic Information Processing; Translation; Ribosome | Brite Hierarchies; Protein families: genetic information processing; Ribosome
K02925	LOWvsH_MID	0.518414	3.68961	0.00717239	10.89	14.77	Others	large subunit ribosomal protein L3e	Genetic Information Processing; Translation; Ribosome | Brite Hierarchies; Protein families: genetic information processing; Ribosome
K02934	LOWvsH_MID	0.585781	4.06954	0.00538044	9.07	12.99	Others	large subunit ribosomal protein L6e	Genetic Information Processing; Translation; Ribosome | Brite Hierarchies; Protein families: genetic information processing; Ribosome
K02941	LOWvsH_MID	0.526364	3.71817	0.00698511	1.78	2.75	Others	large subunit ribosomal protein LP0	Genetic Information Processing; Translation; Ribosome | Brite Hierarchies; Protein families: genetic information processing; Ribosome
K02958	LOWvsH_MID	0.52583	3.92485	0.00591032	11.06	15.34	Others	small subunit ribosomal protein S15e	Genetic Information Processing; Translation; Ribosome | Brite Hierarchies; Protein families: genetic information processing; Ribosome
K02971	LOWvsH_MID	0.597082	4.39552	0.00538044	2.69	3.96	Others	small subunit ribosomal protein S21e	Genetic Information Processing; Translation; Ribosome | Brite Hierarchies; Protein families: genetic information processing; Ribosome
K02979	LOWvsH_MID	0.574548	4.12174	0.00538044	4.68	6.47	Others	small subunit ribosomal protein S28e	Genetic Information Processing; Translation; Ribosome | Brite Hierarchies; Protein families: genetic information processing; Ribosome
K02980	LOWvsH_MID	0.517929	3.80479	0.00640213	5.75	8	Others	small subunit ribosomal protein S29e	Genetic Information Processing; Translation; Ribosome | Brite Hierarchies; Protein families: genetic information processing; Ribosome
K03006	LOWvsH_MID	0.513859	3.77224	0.00657255	9.57	12.76	Others	DNA-directed RNA polymerase II subunit RPB1 [EC:2.7.7.6]	Genetic Information Processing; Transcription; RNA polymerase | Human Diseases; Neurodegenerative diseases; Huntington disease | Human Diseases; Infectious diseases: Viral; Herpes simplex infection | Brite Hierarchies; Protein families: genetic information processing; Transcription machinery | Brite Hierarchies; Protein families: genetic information processing; DNA repair and recombination protei…
K03021	LOWvsH_MID	0.568441	3.66168	0.00749489	4.73	6.34	Others	DNA-directed RNA polymerase III subunit RPC2 [EC:2.7.7.6]	Genetic Information Processing; Transcription; RNA polymerase | Organismal Systems; Immune system; Cytosolic DNA-sensing pathway | Brite Hierarchies; Protein families: genetic information processing; Transcription machinery
K03027	LOWvsH_MID	0.592919	4.29679	0.00538044	3.12	4.58	Others	DNA-directed RNA polymerases I and III subunit RPAC1	Genetic Information Processing; Transcription; RNA polymerase | Organismal Systems; Immune system; Cytosolic DNA-sensing pathway | Brite Hierarchies; Protein families: genetic information processing; Transcription machinery
K03029	LOWvsH_MID	0.592186	3.91796	0.00598339	2.57	3.72	Others	26S proteasome regulatory subunit N10	Genetic Information Processing; Folding, sorting and degradation; Proteasome | Human Diseases; Infectious diseases: Viral; Epstein-Barr virus infection | Brite Hierarchies; Protein families: genetic information processing; Proteasome
K03030	LOWvsH_MID	0.566837	4.45562	0.00534038	5.37	8.21	Others	26S proteasome regulatory subunit N11	Genetic Information Processing; Folding, sorting and degradation; Proteasome | Human Diseases; Infectious diseases: Viral; Epstein-Barr virus infection | Brite Hierarchies; Protein families: metabolism; Peptidases | Brite Hierarchies; Protein families: genetic information processing; Ubiquitin system | Brite Hierarchies; Protein families: genetic information processing; Proteasome
K03033	LOWvsH_MID	0.596412	4.19579	0.00538044	4.1	5.98	Others	26S proteasome regulatory subunit N3	Genetic Information Processing; Folding, sorting and degradation; Proteasome | Human Diseases; Infectious diseases: Viral; Epstein-Barr virus infection | Brite Hierarchies; Protein families: genetic information processing; Proteasome
K03065	LOWvsH_MID	0.530095	3.51505	0.00916056	4.28	5.99	Others	26S proteasome regulatory subunit T5	Genetic Information Processing; Folding, sorting and degradation; Proteasome | Human Diseases; Infectious diseases: Viral; Epstein-Barr virus infection | Brite Hierarchies; Protein families: genetic information processing; Proteasome
K03094	LOWvsH_MID	0.517791	4.19138	0.00538044	20.85	29.17	Others	S-phase kinase-associated protein 1	Genetic Information Processing; Folding, sorting and degradation; Protein processing in endoplasmic reticulum | Genetic Information Processing; Folding, sorting and degradation; Ubiquitin mediated proteolysis | Environmental Information Processing; Signal transduction; Wnt signaling pathway | Environmental Information Processing; Signal transduction; Hedgehog signaling pathway - fly | Environment…
K03115	LOWvsH_MID	0.516399	4.34584	0.00538044	18.49	24.71	Others	casein kinase II subunit beta	Genetic Information Processing; Translation; Ribosome biogenesis in eukaryotes | Environmental Information Processing; Signal transduction; Wnt signaling pathway | Environmental Information Processing; Signal transduction; NF-kappa B signaling pathway | Cellular Processes; Transport and catabolism; Mitophagy - animal | Cellular Processes; Transport and catabolism; Mitophagy - yeast | Cellular Pro…
K03165	LOWvsH_MID	0.583342	4.05013	0.00541794	7.7	9.36	Others	DNA topoisomerase III [EC:5.99.1.2]	Genetic Information Processing; Replication and repair; Homologous recombination | Genetic Information Processing; Replication and repair; Fanconi anemia pathway | Brite Hierarchies; Protein families: genetic information processing; DNA replication proteins | Brite Hierarchies; Protein families: genetic information processing; DNA repair and recombination proteins
K03263	LOWvsH_MID	0.500977	3.83129	0.00626241	12.57	16.67	Others	translation initiation factor 5A	Brite Hierarchies; Protein families: genetic information processing; Translation factors
K03387	LOWvsH_MID	-0.502369	-2.73771	0.0348643	2.03	1.27	Others	alkyl hydroperoxide reductase subunit F [EC:1.6.4.-]	Not Included in Pathway or Brite; Unclassified: metabolism; Enzymes with EC numbers
K03885	LOWvsH_MID	-0.565826	-3.23473	0.0136831	12.31	8.04	Others	NADH dehydrogenase [EC:1.6.99.3]	Metabolism; Energy metabolism; Oxidative phosphorylation
K04348	LOWvsH_MID	0.543979	3.85406	0.00609693	9.9	12.97	Others	serine/threonine-protein phosphatase 2B catalytic subunit [EC:3.1.3.16]	Environmental Information Processing; Signal transduction; MAPK signaling pathway | Environmental Information Processing; Signal transduction; Wnt signaling pathway | Environmental Information Processing; Signal transduction; VEGF signaling pathway | Environmental Information Processing; Signal transduction; Calcium signaling pathway | Environmental Information Processing; Signal transduction; cG…
K04373	LOWvsH_MID	0.545443	4.46038	0.00534038	14.14	18.07	Others	ribosomal protein S6 kinase alpha-1/2/3/6 [EC:2.7.11.1]	Environmental Information Processing; Signal transduction; MAPK signaling pathway | Environmental Information Processing; Signal transduction; mTOR signaling pathway | Cellular Processes; Cell growth and death; Oocyte meiosis | Organismal Systems; Endocrine system; Progesterone-mediated oocyte maturation | Organismal Systems; Nervous system; Long-term potentiation | Organismal Systems; Nervous sy…
K04411	LOWvsH_MID	0.557522	3.80359	0.00640213	5.09	7.25	Others	serine/threonine kinase 4	Environmental Information Processing; Signal transduction; Ras signaling pathway | Environmental Information Processing; Signal transduction; MAPK signaling pathway | Environmental Information Processing; Signal transduction; FoxO signaling pathway | Human Diseases; Cancers: Overview; Pathways in cancer | Human Diseases; Cancers: Specific types; Non-small cell lung cancer | Brite Hierarchies; Pro…
K04456	LOWvsH_MID	0.505793	3.7637	0.00665084	7.35	10.12	Others	RAC serine/threonine-protein kinase [EC:2.7.11.1]	Environmental Information Processing; Signal transduction; Ras signaling pathway | Environmental Information Processing; Signal transduction; Rap1 signaling pathway | Environmental Information Processing; Signal transduction; MAPK signaling pathway | Environmental Information Processing; Signal transduction; ErbB signaling pathway | Environmental Information Processing; Signal transduction; VEGF …
K04551	LOWvsH_MID	0.572621	4.30346	0.00538044	3.42	4.9	Others	ubiquitin B	Cellular Processes; Transport and catabolism; Endocytosis | Cellular Processes; Transport and catabolism; Mitophagy - animal | Human Diseases; Neurodegenerative diseases; Parkinson disease | Human Diseases; Infectious diseases: Viral; Kaposi sarcoma-associated herpesvirus infection | Brite Hierarchies; Protein families: genetic information processing; Ubiquitin system | Brite Hierarchies; Protein…
K04884	LOWvsH_MID	0.555325	3.88399	0.00609693	6.27	8.36	Others	potassium voltage-gated channel Shaker-related subfamily A, beta member 3	Brite Hierarchies; Protein families: signaling and cellular processes; Ion channels
K05291	LOWvsH_MID	0.534761	3.82496	0.00626241	6.15	8.59	Others	phosphatidylinositol glycan, class S	Metabolism; Glycan biosynthesis and metabolism; Glycosylphosphatidylinositol (GPI)-anchor biosynthesis
K05756	LOWvsH_MID	0.509681	3.72996	0.00682576	2.65	4.05	Others	actin related protein 2/3 complex, subunit 3	Cellular Processes; Transport and catabolism; Endocytosis | Cellular Processes; Cell motility; Regulation of actin cytoskeleton | Organismal Systems; Immune system; Fc gamma R-mediated phagocytosis | Human Diseases; Infectious diseases: Bacterial; Pathogenic Escherichia coli infection | Human Diseases; Infectious diseases: Bacterial; Salmonella infection | Human Diseases; Infectious diseases: Bac…
K05868	LOWvsH_MID	0.595648	4.0317	0.00541794	2.67	3.72	Others	G2/mitotic-specific cyclin-B1	Environmental Information Processing; Signal transduction; FoxO signaling pathway | Cellular Processes; Cell growth and death; Cell cycle | Cellular Processes; Cell growth and death; Oocyte meiosis | Cellular Processes; Cell growth and death; p53 signaling pathway | Cellular Processes; Cell growth and death; Cellular senescence | Organismal Systems; Endocrine system; Progesterone-mediated oocyte …
K06674	LOWvsH_MID	0.536898	3.99781	0.00559934	3.97	5.81	Others	structural maintenance of chromosome 2	Cellular Processes; Cell growth and death; Cell cycle - yeast | Brite Hierarchies; Protein families: genetic information processing; Chromosome and associated proteins
K07323	LOWvsH_MID	-0.523622	-3.12137	0.016884	3.09	2.47	Others	phospholipid transport system substrate-binding protein	Environmental Information Processing; Membrane transport; ABC transporters | Brite Hierarchies; Protein families: signaling and cellular processes; Transporters
K07359	LOWvsH_MID	0.521226	3.66227	0.00749489	4.58	6.35	Others	calcium/calmodulin-dependent protein kinase kinase 2 [EC:2.7.11.17]	Environmental Information Processing; Signal transduction; AMPK signaling pathway | Cellular Processes; Transport and catabolism; Autophagy - animal | Organismal Systems; Endocrine system; Adipocytokine signaling pathway | Organismal Systems; Endocrine system; Oxytocin signaling pathway | Organismal Systems; Aging; Longevity regulating pathway | Human Diseases; Substance dependence; Alcoholism | …
K07395	LOWvsH_MID	-0.613582	-2.85613	0.0273823	4.97	3.62	Others	putative proteasome-type protease	Not Included in Pathway or Brite; Unclassified: genetic information processing; Protein processing
K07708	LOWvsH_MID	-0.519566	-2.8806	0.0259276	3.34	2.32	Others	two-component system, NtrC family, nitrogen regulation sensor histidine kinase GlnL [EC:2.7.13.3]	Environmental Information Processing; Signal transduction; Two-component system | Brite Hierarchies; Protein families: metabolism; Protein kinases | Brite Hierarchies; Protein families: signaling and cellular processes; Two-component system
K07799	LOWvsH_MID	-0.529847	-4.00699	0.00550792	0.53	0.27	Others	membrane fusion protein, multidrug efflux system	Environmental Information Processing; Signal transduction; Two-component system | Brite Hierarchies; Protein families: signaling and cellular processes; Transporters
K07876	LOWvsH_MID	0.563336	3.93289	0.00578636	9.65	13.21	Others	Ras-related protein Rab-35	Cellular Processes; Transport and catabolism; Endocytosis | Brite Hierarchies; Protein families: genetic information processing; Membrane trafficking | Brite Hierarchies; Protein families: signaling and cellular processes; Exosome | Brite Hierarchies; Protein families: signaling and cellular processes; GTP-binding proteins
K07883	LOWvsH_MID	0.523372	3.90063	0.00609693	6.54	8.97	Others	Ras-related protein Rab-3C	Brite Hierarchies; Protein families: genetic information processing; Membrane trafficking | Brite Hierarchies; Protein families: signaling and cellular processes; GTP-binding proteins
K07931	LOWvsH_MID	0.515645	3.77822	0.00657255	7.26	9.04	Others	Rab-like protein 2	Brite Hierarchies; Protein families: signaling and cellular processes; GTP-binding proteins
K07943	LOWvsH_MID	0.524025	3.90639	0.00609693	3.7	5.28	Others	ADP-ribosylation factor-like protein 2	Brite Hierarchies; Protein families: genetic information processing; Chromosome and associated proteins | Brite Hierarchies; Protein families: signaling and cellular processes; GTP-binding proteins
K08321	LOWvsH_MID	-0.532789	-3.8868	0.00609693	0.4	0.18	Others	3-hydroxy-5-phosphonooxypentane-2,4-dione thiolase [EC:2.3.1.245]	Cellular Processes; Cellular community - prokaryotes; Quorum sensing
K08489	LOWvsH_MID	0.572655	4.23093	0.00538044	4.88	6.51	Others	syntaxin 16	Genetic Information Processing; Folding, sorting and degradation; SNARE interactions in vesicular transport | Brite Hierarchies; Protein families: genetic information processing; Membrane trafficking
K08737	LOWvsH_MID	0.534531	3.84471	0.00609693	3.56	5.72	Others	DNA mismatch repair protein MSH6	Genetic Information Processing; Replication and repair; Mismatch repair | Human Diseases; Cancers: Overview; Pathways in cancer | Human Diseases; Cancers: Specific types; Colorectal cancer | Human Diseases; Drug resistance: Antineoplastic; Platinum drug resistance | Brite Hierarchies; Protein families: genetic information processing; DNA repair and recombination proteins
K08818	LOWvsH_MID	0.591228	4.05147	0.00541794	3.83	5.31	Others	cell division cycle 2-like [EC:2.7.11.22]	Brite Hierarchies; Protein families: metabolism; Protein kinases | Brite Hierarchies; Protein families: genetic information processing; Spliceosome
K08853	LOWvsH_MID	0.600228	4.05644	0.00541794	3.06	4.39	Others	AP2-associated kinase [EC:2.7.11.1]	Brite Hierarchies; Protein families: metabolism; Protein kinases | Brite Hierarchies; Protein families: genetic information processing; Membrane trafficking
K08864	LOWvsH_MID	0.540824	3.93405	0.00578636	6.04	8.5	Others	tousled-like kinase [EC:2.7.11.1]	Brite Hierarchies; Protein families: metabolism; Protein kinases
K09498	LOWvsH_MID	0.511554	3.70674	0.00708238	6.3	8.14	Others	T-complex protein 1 subunit zeta	Brite Hierarchies; Protein families: genetic information processing; Chaperones and folding catalysts | Brite Hierarchies; Protein families: signaling and cellular processes; Exosome
K09553	LOWvsH_MID	0.500947	3.73704	0.00673454	5.29	7.49	Others	stress-induced-phosphoprotein 1	Human Diseases; Neurodegenerative diseases; Prion diseases | Brite Hierarchies; Protein families: genetic information processing; Chaperones and folding catalysts
K09580	LOWvsH_MID	0.538425	4.21666	0.00538044	12.77	16.09	Others	protein disulfide-isomerase A1 [EC:5.3.4.1]	Genetic Information Processing; Folding, sorting and degradation; Protein processing in endoplasmic reticulum | Brite Hierarchies; Protein families: genetic information processing; Chaperones and folding catalysts | Brite Hierarchies; Protein families: genetic information processing; Membrane trafficking | Brite Hierarchies; Protein families: signaling and cellular processes; Exosome
K10357	LOWvsH_MID	0.51142	3.25379	0.0132973	4.07	5.37	Others	myosin V	Brite Hierarchies; Protein families: genetic information processing; Messenger RNA biogenesis | Brite Hierarchies; Protein families: genetic information processing; Membrane trafficking | Brite Hierarchies; Protein families: genetic information processing; Mitochondrial biogenesis | Brite Hierarchies; Protein families: signaling and cellular processes; Cytoskeleton proteins
K10391	LOWvsH_MID	0.505235	3.62428	0.00774438	2.39	3.26	Others	tubulin epsilon	Brite Hierarchies; Protein families: genetic information processing; Chromosome and associated proteins | Brite Hierarchies; Protein families: signaling and cellular processes; Cytoskeleton proteins
K10394	LOWvsH_MID	0.511255	3.74962	0.00673454	9.54	11.96	Others	kinesin family member 3A	Environmental Information Processing; Signal transduction; Hedgehog signaling pathway | Brite Hierarchies; Protein families: signaling and cellular processes; Cytoskeleton proteins
K10406	LOWvsH_MID	0.590705	4.05873	0.00541794	2.24	3.51	Others	kinesin family member C2/C3	Brite Hierarchies; Protein families: signaling and cellular processes; Cytoskeleton proteins
K10436	LOWvsH_MID	0.575732	4.02607	0.00541794	2.38	4.03	Others	microtubule-associated protein, RP/EB family	Brite Hierarchies; Protein families: genetic information processing; Chromosome and associated proteins | Brite Hierarchies; Protein families: signaling and cellular processes; Cytoskeleton proteins
K10563	LOWvsH_MID	-0.58508	-4.47086	0.00534038	9.35	7.01	Others	formamidopyrimidine-DNA glycosylase [EC:3.2.2.23 4.2.99.18]	Genetic Information Processing; Replication and repair; Base excision repair | Brite Hierarchies; Protein families: genetic information processing; DNA repair and recombination proteins
K10573	LOWvsH_MID	0.525066	4.07174	0.00538044	8.42	12.28	Others	ubiquitin-conjugating enzyme E2 A [EC:2.3.2.23]	Genetic Information Processing; Folding, sorting and degradation; Ubiquitin mediated proteolysis | Brite Hierarchies; Protein families: genetic information processing; Ubiquitin system | Brite Hierarchies; Protein families: genetic information processing; DNA repair and recombination proteins
K10689	LOWvsH_MID	0.531521	3.56946	0.00819519	2.85	3.84	Others	peroxin-4 [EC:2.3.2.23]	Brite Hierarchies; Protein families: genetic information processing; Ubiquitin system
K10806	LOWvsH_MID	-0.524877	-2.75336	0.0340927	4.75	3.49	Others	acyl-CoA thioesterase YciA [EC:3.1.2.-]	Metabolism; Lipid metabolism; Biosynthesis of unsaturated fatty acids | Brite Hierarchies; Protein families: metabolism; Lipid biosynthesis proteins
K10839	LOWvsH_MID	0.590009	3.82161	0.00626241	2.13	3.27	Others	UV excision repair protein RAD23	Genetic Information Processing; Folding, sorting and degradation; Protein processing in endoplasmic reticulum | Genetic Information Processing; Replication and repair; Nucleotide excision repair | Brite Hierarchies; Protein families: genetic information processing; Proteasome | Brite Hierarchies; Protein families: genetic information processing; DNA repair and recombination proteins
K10949	LOWvsH_MID	0.525897	4.17499	0.00538044	10.13	14.32	Others	ER lumen protein retaining receptor	Human Diseases; Infectious diseases: Bacterial; Vibrio cholerae infection | Brite Hierarchies; Protein families: genetic information processing; Membrane trafficking
K11308	LOWvsH_MID	0.55834	3.63836	0.00766015	4.12	5.69	Others	histone acetyltransferase MYST1 [EC:2.3.1.48]	Brite Hierarchies; Protein families: genetic information processing; Chromosome and associated proteins
K11826	LOWvsH_MID	0.579817	3.84849	0.00609693	7	10.09	Others	AP-2 complex subunit mu-1	Cellular Processes; Transport and catabolism; Endocytosis | Organismal Systems; Excretory system; Endocrine and other factor-regulated calcium reabsorption | Organismal Systems; Nervous system; Synaptic vesicle cycle | Human Diseases; Neurodegenerative diseases; Huntington disease | Brite Hierarchies; Protein families: genetic information processing; Membrane trafficking
K11836	LOWvsH_MID	0.590025	3.87576	0.00609693	3.31	4.65	Others	ubiquitin carboxyl-terminal hydrolase 5/13 [EC:3.4.19.12]	Brite Hierarchies; Protein families: metabolism; Peptidases | Brite Hierarchies; Protein families: genetic information processing; Ubiquitin system | Brite Hierarchies; Protein families: signaling and cellular processes; Exosome
K11847	LOWvsH_MID	0.516313	3.7001	0.00710875	2.29	3.17	Others	ubiquitin carboxyl-terminal hydrolase 19 [EC:3.4.19.12]	Brite Hierarchies; Protein families: metabolism; Peptidases | Brite Hierarchies; Protein families: genetic information processing; Ubiquitin system
K11968	LOWvsH_MID	0.522782	3.82776	0.00626241	18.13	24.28	Others	ariadne-1 [EC:2.3.2.31]	Brite Hierarchies; Protein families: genetic information processing; Ubiquitin system
K11982	LOWvsH_MID	0.538474	4.11833	0.00538044	12.87	17.63	Others	E3 ubiquitin-protein ligase RNF115/126 [EC:2.3.2.27]	Brite Hierarchies; Protein families: genetic information processing; Membrane trafficking | Brite Hierarchies; Protein families: genetic information processing; Ubiquitin system
K12133	LOWvsH_MID	0.548183	3.54767	0.008591	3.21	4.83	Others	MYB-related transcription factor LHY	Organismal Systems; Environmental adaptation; Circadian rhythm - plant | Brite Hierarchies; Protein families: genetic information processing; Transcription factors
K12169	LOWvsH_MID	0.592511	4.47789	0.00534038	2.25	3.8	Others	Kip1 ubiquitination-promoting complex protein 1 [EC:2.3.2.27]	Brite Hierarchies; Protein families: genetic information processing; Ubiquitin system
K12403	LOWvsH_MID	0.500662	3.79064	0.00649988	11.5	14.44	Others	AP-4 complex subunit sigma-1	Cellular Processes; Transport and catabolism; Lysosome | Brite Hierarchies; Protein families: genetic information processing; Membrane trafficking
K12492	LOWvsH_MID	0.550957	3.95906	0.00575465	8.68	11.29	Others	ADP-ribosylation factor GTPase-activating protein 1	Cellular Processes; Transport and catabolism; Endocytosis | Brite Hierarchies; Protein families: genetic information processing; Membrane trafficking
K12606	LOWvsH_MID	0.534409	3.96235	0.00575465	8.25	11.19	Others	CCR4-NOT transcription complex subunit 9	Genetic Information Processing; Folding, sorting and degradation; RNA degradation | Brite Hierarchies; Protein families: genetic information processing; Messenger RNA biogenesis
K13293	LOWvsH_MID	0.562528	4.63407	0.00534038	13.25	18.49	Others	cAMP-specific phosphodiesterase 4 [EC:3.1.4.53]	Metabolism; Nucleotide metabolism; Purine metabolism | Environmental Information Processing; Signal transduction; cAMP signaling pathway | Organismal Systems; Endocrine system; Parathyroid hormone synthesis, secretion and action | Human Diseases; Substance dependence; Morphine addiction
K13539	LOWvsH_MID	0.544426	3.84823	0.00609693	10.87	14.58	Others	leishmanolysin-like peptidase [EC:3.4.24.-]	Brite Hierarchies; Protein families: metabolism; Peptidases | Brite Hierarchies; Protein families: genetic information processing; Chromosome and associated proteins
K13761	LOWvsH_MID	0.523699	3.69564	0.00713795	3.39	4.93	Others	high affinity cGMP-specific 3',5'-cyclic phosphodiesterase 9 [EC:3.1.4.35]	Metabolism; Nucleotide metabolism; Purine metabolism
K13788	LOWvsH_MID	-0.550642	-3.52207	0.00916056	11.16	7.83	Methane	phosphate acetyltransferase [EC:2.3.1.8]	Metabolism; Carbohydrate metabolism; Pyruvate metabolism | Metabolism; Carbohydrate metabolism; Propanoate metabolism | Metabolism; Energy metabolism; Carbon fixation pathways in prokaryotes | Metabolism; Energy metabolism; Methane metabolism | Metabolism; Metabolism of other amino acids; Taurine and hypotaurine metabolism
K13800	LOWvsH_MID	0.531089	3.9232	0.00591032	15.52	20.46	Others	UMP-CMP kinase [EC:2.7.4.14]	Metabolism; Nucleotide metabolism; Pyrimidine metabolism | Metabolism; Xenobiotics biodegradation and metabolism; Drug metabolism - other enzymes
K14006	LOWvsH_MID	0.529071	4.52587	0.00534038	5.77	7.71	Others	protein transport protein SEC23	Genetic Information Processing; Folding, sorting and degradation; Protein processing in endoplasmic reticulum | Brite Hierarchies; Protein families: genetic information processing; Membrane trafficking
K14537	LOWvsH_MID	0.529689	3.44131	0.00975694	2.57	3.64	Others	nuclear GTP-binding protein	Genetic Information Processing; Translation; Ribosome biogenesis in eukaryotes | Brite Hierarchies; Protein families: genetic information processing; Ribosome biogenesis
K14561	LOWvsH_MID	0.580023	3.7403	0.00673454	2.24	3.23	Others	U3 small nucleolar ribonucleoprotein protein IMP4	Genetic Information Processing; Translation; Ribosome biogenesis in eukaryotes | Brite Hierarchies; Protein families: genetic information processing; Ribosome biogenesis
K14569	LOWvsH_MID	0.507381	3.16783	0.0156804	2.9	4.02	Others	ribosome biogenesis protein BMS1	Genetic Information Processing; Translation; Ribosome biogenesis in eukaryotes | Brite Hierarchies; Protein families: genetic information processing; Ribosome biogenesis
K14617	LOWvsH_MID	0.534438	3.51655	0.00916056	3.73	5.16	Others	LMBR1 domain-containing protein 1	Organismal Systems; Digestive system; Vitamin digestion and absorption
K14788	LOWvsH_MID	0.560591	3.98479	0.00565009	2.13	3.03	Others	ribosome biogenesis protein ENP2	Brite Hierarchies; Protein families: genetic information processing; Ribosome biogenesis
K14799	LOWvsH_MID	0.529242	3.48106	0.00929303	1.75	2.46	Others	pre-rRNA-processing protein TSR1	Brite Hierarchies; Protein families: genetic information processing; Ribosome biogenesis
K14843	LOWvsH_MID	0.545428	3.67939	0.00724726	2.39	3.34	Others	pescadillo	Brite Hierarchies; Protein families: genetic information processing; Ribosome biogenesis
K14864	LOWvsH_MID	0.538238	3.52726	0.0091167	1.73	2.62	Others	tRNA (cytidine32/guanosine34-2'-O)-methyltransferase [EC:2.1.1.205]	Brite Hierarchies; Protein families: genetic information processing; Transfer RNA biogenesis
K15377	LOWvsH_MID	0.569914	3.77238	0.00657255	4.55	6.29	Others	solute carrier family 44 (choline transporter-like protein), member 2/4/5	Human Diseases; Cancers: Overview; Choline metabolism in cancer | Brite Hierarchies; Protein families: signaling and cellular processes; Transporters | Brite Hierarchies; Protein families: signaling and cellular processes; Exosome
K15409	LOWvsH_MID	0.532685	4.31238	0.00538044	11.69	16.54	Others	serine/threonine-protein kinase SRPK1 [EC:2.7.11.1]	Human Diseases; Infectious diseases: Viral; Herpes simplex infection | Brite Hierarchies; Protein families: metabolism; Protein kinases | Brite Hierarchies; Protein families: genetic information processing; Spliceosome
K15728	LOWvsH_MID	0.521521	3.58892	0.00814105	5.35	7.22	Others	phosphatidate phosphatase LPIN [EC:3.1.3.4]	Metabolism; Lipid metabolism; Glycerolipid metabolism | Metabolism; Lipid metabolism; Glycerophospholipid metabolism | Brite Hierarchies; Protein families: metabolism; Protein phosphatases and associated proteins
K16186	LOWvsH_MID	0.540767	3.84495	0.00609693	2.54	3.86	Others	Ras-related GTP-binding protein C/D	Environmental Information Processing; Signal transduction; mTOR signaling pathway | Cellular Processes; Transport and catabolism; Autophagy - animal
K16197	LOWvsH_MID	0.533625	4.54671	0.00534038	14.65	19.93	Others	14-3-3 protein beta/theta/zeta	Environmental Information Processing; Signal transduction; MAPK signaling pathway - fly | Environmental Information Processing; Signal transduction; Hippo signaling pathway | Environmental Information Processing; Signal transduction; Hippo signaling pathway - fly | Environmental Information Processing; Signal transduction; PI3K-Akt signaling pathway | Cellular Processes; Cell growth and death; Ce…
K16290	LOWvsH_MID	0.539517	3.86608	0.00609693	3.45	4.97	Others	xylem cysteine proteinase [EC:3.4.22.-]	Brite Hierarchies; Protein families: metabolism; Peptidases
K16297	LOWvsH_MID	0.516509	3.49384	0.00922204	5.64	7.78	Others	serine carboxypeptidase-like clade II [EC:3.4.16.-]	Brite Hierarchies; Protein families: metabolism; Peptidases
K16345	LOWvsH_MID	-0.508368	-2.67639	0.0392488	2.91	2.03	Others	xanthine permease XanP	Brite Hierarchies; Protein families: signaling and cellular processes; Transporters
K16535	LOWvsH_MID	0.656104	4.2634	0.00538044	2.18	3.24	Others	lisH domain-containing protein FOPNL	Brite Hierarchies; Protein families: genetic information processing; Chromosome and associated proteins
K16570	LOWvsH_MID	0.511233	3.84738	0.00609693	3.25	4.31	Others	gamma-tubulin complex component 3	Brite Hierarchies; Protein families: genetic information processing; Chromosome and associated proteins | Brite Hierarchies; Protein families: signaling and cellular processes; Cytoskeleton proteins | Brite Hierarchies; Protein families: signaling and cellular processes; Exosome
K16601	LOWvsH_MID	0.540047	4.22987	0.00538044	15.8	21.8	Others	tubulin polyglutamylase TTLL4 [EC:6.-.-.-]	Brite Hierarchies; Protein families: signaling and cellular processes; Cytoskeleton proteins
K16602	LOWvsH_MID	0.527865	3.49421	0.00922204	10.74	14.02	Others	tubulin polyglutamylase TTLL5 [EC:6.-.-.-]	Brite Hierarchies; Protein families: signaling and cellular processes; Cytoskeleton proteins
K17099	LOWvsH_MID	0.666367	4.5399	0.00534038	4.12	5.79	Others	annexin A13	Brite Hierarchies; Protein families: signaling and cellular processes; Exosome
K17279	LOWvsH_MID	0.512605	3.80657	0.00640213	2.81	3.83	Others	receptor expression-enhancing protein 5/6	Brite Hierarchies; Protein families: signaling and cellular processes; Exosome
K17570	LOWvsH_MID	0.53104	3.87392	0.00609693	6.4	8.73	Others	hydrocephalus-inducing protein	Brite Hierarchies; Protein families: metabolism; Protein phosphatases and associated proteins
K17605	LOWvsH_MID	0.505327	3.85536	0.00609693	6.3	8.52	Others	serine/threonine-protein phosphatase 2A activator	Human Diseases; Endocrine and metabolic diseases; Insulin resistance | Brite Hierarchies; Protein families: metabolism; Protein phosphatases and associated proteins
K17943	LOWvsH_MID	0.546157	4.11015	0.00538044	13.93	19.21	Others	pumilio RNA-binding family	Not Included in Pathway or Brite; Unclassified: genetic information processing; Translation
K17987	LOWvsH_MID	0.504005	3.49999	0.00916056	5.65	7.72	Others	next to BRCA1 gene 1 protein	Cellular Processes; Transport and catabolism; Mitophagy - animal | Brite Hierarchies; Protein families: genetic information processing; Membrane trafficking | Brite Hierarchies; Protein families: genetic information processing; Mitochondrial biogenesis
K18082	LOWvsH_MID	0.516181	3.94002	0.00578636	1.14	1.83	Others	myotubularin-related protein 3/4 [EC:3.1.3.48 3.1.3.64 3.1.3.95]	Metabolism; Carbohydrate metabolism; Inositol phosphate metabolism | Environmental Information Processing; Signal transduction; Phosphatidylinositol signaling system | Cellular Processes; Transport and catabolism; Autophagy - animal | Brite Hierarchies; Protein families: metabolism; Protein phosphatases and associated proteins
K18443	LOWvsH_MID	0.553722	4.24404	0.00538044	0.93	1.71	Others	golgi-specific brefeldin A-resistance guanine nucleotide exchange factor 1	Cellular Processes; Transport and catabolism; Endocytosis | Brite Hierarchies; Protein families: genetic information processing; Membrane trafficking
K18466	LOWvsH_MID	0.503264	4.07275	0.00538044	19.83	27.3	Others	vacuolar protein sorting-associated protein 26	Cellular Processes; Transport and catabolism; Endocytosis | Brite Hierarchies; Protein families: genetic information processing; Membrane trafficking
K18467	LOWvsH_MID	0.521412	3.97928	0.0057165	21.43	29	Others	vacuolar protein sorting-associated protein 29	Cellular Processes; Transport and catabolism; Endocytosis | Brite Hierarchies; Protein families: genetic information processing; Membrane trafficking
K18669	LOWvsH_MID	0.560858	4.6136	0.00534038	8.69	12.42	Others	dual specificity tyrosine-phosphorylation-regulated kinase 2/3/4 [EC:2.7.12.1]	Cellular Processes; Cell growth and death; Cell cycle - yeast | Brite Hierarchies; Protein families: metabolism; Protein kinases
K19676	LOWvsH_MID	0.575692	3.95265	0.00575465	6.79	8.79	Others	intraflagellar transport protein 172	Brite Hierarchies; Protein families: genetic information processing; Chromosome and associated proteins
K19683	LOWvsH_MID	0.628377	4.6607	0.00534038	6	8.12	Others	tetratricopeptide repeat protein 30	Brite Hierarchies; Protein families: genetic information processing; Chromosome and associated proteins
K19704	LOWvsH_MID	0.503241	3.39232	0.0106866	3.5	4.71	Others	protein phosphatase PTC1 [EC:3.1.3.16]	Environmental Information Processing; Signal transduction; MAPK signaling pathway - yeast | Brite Hierarchies; Protein families: metabolism; Protein phosphatases and associated proteins
K19757	LOWvsH_MID	0.538721	3.46469	0.00954193	4.1	5.8	Others	radial spoke head protein 9	Brite Hierarchies; Protein families: signaling and cellular processes; Cytoskeleton proteins
K19949	LOWvsH_MID	0.534127	3.5866	0.0081461	8.46	10.85	Others	otoferlin	Brite Hierarchies; Protein families: genetic information processing; Membrane trafficking
K20279	LOWvsH_MID	0.631601	4.75471	0.00534038	7.25	10.27	Others	synaptojanin [EC:3.1.3.36]	Metabolism; Carbohydrate metabolism; Inositol phosphate metabolism | Environmental Information Processing; Signal transduction; Phosphatidylinositol signaling system | Brite Hierarchies; Protein families: genetic information processing; Membrane trafficking
K20285	LOWvsH_MID	0.528809	4.10893	0.00538044	3.95	5.77	Others	Rab9 effector protein with kelch motifs	Brite Hierarchies; Protein families: genetic information processing; Membrane trafficking
K20456	LOWvsH_MID	0.517413	3.46632	0.00950939	3.98	5.5	Others	oxysterol-binding protein 1	Brite Hierarchies; Protein families: genetic information processing; Membrane trafficking
K20478	LOWvsH_MID	0.536222	3.94652	0.00578636	1.3	2.18	Others	golgin subfamily B member 1	Brite Hierarchies; Protein families: genetic information processing; Membrane trafficking
K20875	LOWvsH_MID	0.53806	3.8954	0.00609693	3.6	4.95	Others	NIMA (never in mitosis gene a)-related kinase 6 [EC:2.7.11.1]	Brite Hierarchies; Protein families: metabolism; Protein kinases | Brite Hierarchies; Protein families: genetic information processing; Chromosome and associated proteins
K20876	LOWvsH_MID	0.519692	3.63501	0.00768014	7.28	10.36	Others	NIMA (never in mitosis gene a)-related kinase 7 [EC:2.7.11.1]	Organismal Systems; Immune system; NOD-like receptor signaling pathway | Brite Hierarchies; Protein families: metabolism; Protein kinases | Brite Hierarchies; Protein families: genetic information processing; Chromosome and associated proteins
K21343	LOWvsH_MID	0.523046	3.62487	0.00774438	8.35	11.17	Others	ubiquitin carboxyl-terminal hydrolase 15 [EC:3.4.19.12]	Cellular Processes; Transport and catabolism; Mitophagy - animal | Brite Hierarchies; Protein families: metabolism; Peptidases | Brite Hierarchies; Protein families: genetic information processing; Membrane trafficking | Brite Hierarchies; Protein families: genetic information processing; Ubiquitin system
K21776	LOWvsH_MID	0.508285	4.0363	0.00541794	12.25	16.88	Others	protein lin-54	Cellular Processes; Cell growth and death; Cellular senescence
K22262	LOWvsH_MID	0.515378	4.21142	0.00538044	40.24	56.17	Others	WD repeat and FYVE domain-containing protein 3	Brite Hierarchies; Protein families: genetic information processing; Membrane trafficking
